# Supplementary material for: A review of the genus Lordiphosa Basden in India, with descriptions of four new species from the Himalayan region (Diptera, Drosophilidae)
Source: Zookeys. 2017 Aug 8;(688):49–79. doi: 10.3897/zookeys.688.12590 (PMC5672582; doi:10.3897/zookeys.688.12590)
Supplement: XML Treatment for Lordiphosa [file zookeys.688.12590-treatment1.xml]

<!DOCTYPE tp:taxon-treatment
  PUBLIC "-//TaxonX//DTD Taxonomic Treatment Publishing DTD v0 20100105//EN" "tax-treatment-NSO.dtd">
<tp:taxon-treatment xmlns:tp="http://www.plazi.org/taxpub"><tp:treatment-meta><kwd-group><label>Taxon classification</label><kwd><named-content xmlns:xlink="http://www.w3.org/1999/xlink" content-type="kingdom">Animalia</named-content></kwd><kwd><named-content xmlns:xlink="http://www.w3.org/1999/xlink" content-type="order">Diptera</named-content></kwd><kwd><named-content xmlns:xlink="http://www.w3.org/1999/xlink" content-type="family">Drosophilidae</named-content></kwd></kwd-group><mixed-citation publication-type="journal"><person-group><name><surname>Fartyal</surname><given-names>Rajendra S.</given-names></name><name><surname>Sati</surname><given-names>Pradeep C.</given-names></name><name><surname>Pradhan</surname><given-names>Sushmika</given-names></name><name><surname>Kandpal</surname><given-names>Mukul C.</given-names></name><name><surname>Toda</surname><given-names>Masanori J.</given-names></name><name><surname>Chatterjee</surname><given-names>Rabindra N.</given-names></name><name><surname>Singh</surname><given-names>Birendra K.</given-names></name><name><surname>Bhardwai</surname><given-names>Asha</given-names></name></person-group><article-title>A review of the genus <italic><tp:taxon-name><tp:taxon-name-part taxon-name-part-type="genus" reg="Lordiphosa">Lordiphosa</tp:taxon-name-part></tp:taxon-name></italic> Basden in India, with descriptions of four new species from the Himalayan region (<tp:taxon-name><tp:taxon-name-part taxon-name-part-type="order">Diptera</tp:taxon-name-part></tp:taxon-name>, <tp:taxon-name><tp:taxon-name-part taxon-name-part-type="family">Drosophilidae</tp:taxon-name-part></tp:taxon-name>)</article-title><source>Zookeys</source><day>8</day><month>8</month><year>2017</year><volume>2017</volume><issue>688</issue><fpage>49</fpage><lpage>79</lpage><pub-id pub-id-type="doi">10.3897/zookeys.688.12590</pub-id></mixed-citation></tp:treatment-meta><tp:nomenclature><label>Genus</label><tp:taxon-name>
            <tp:taxon-name-part taxon-name-part-type="genus" reg="Lordiphosa">Lordiphosa</tp:taxon-name-part>
          </tp:taxon-name><tp:taxon-authority>Basden</tp:taxon-authority><tp:nomenclature-citation-list><tp:nomenclature-citation><tp:taxon-name>
                <tp:taxon-name-part taxon-name-part-type="genus" reg="Lordiphosa">Lordiphosa</tp:taxon-name-part>
              </tp:taxon-name><comment>Basden, 1961: 186 (as a subgenus of <tp:taxon-name><tp:taxon-name-part taxon-name-part-type="genus" reg="Drosophila">Drosophila</tp:taxon-name-part></tp:taxon-name>); <xref ref-type="bibr" rid="B24">Laštovka and Máca 1978</xref>: 404; <xref ref-type="bibr" rid="B35">Okada 1984</xref>: 571. Type species: <tp:taxon-name><tp:taxon-name-part taxon-name-part-type="genus" reg="Drosophila">Drosophila</tp:taxon-name-part> <tp:taxon-name-part taxon-name-part-type="species" reg="fenestrarum">fenestrarum</tp:taxon-name-part></tp:taxon-name> Fallén, 1823.</comment></tp:nomenclature-citation><tp:nomenclature-citation><tp:taxon-name>
                <tp:taxon-name-part taxon-name-part-type="genus" reg="Lordiphosa">Lordiphosa</tp:taxon-name-part></tp:taxon-name><comment>: Grimaldi, 1990: 121 (new status as genus); <xref ref-type="bibr" rid="B8">De and Gupta 1996</xref>: 131; <xref ref-type="bibr" rid="B3">Bächli et al. 2004</xref>: 250.</comment></tp:nomenclature-citation></tp:nomenclature-citation-list></tp:nomenclature><tp:treatment-sec sec-type="diagnosis" id="SECID0E1IAE"><title>Diagnosis.</title><p>Prementum thicker in ventral than in dorsal portion from lateral view (Figs <xref ref-type="fig" rid="F2">2B</xref>, <xref ref-type="fig" rid="F3">3C</xref>, <xref ref-type="fig" rid="F4">4A</xref>), ventrally more or less expanded in posterior view (Figs <xref ref-type="fig" rid="F2">2C</xref>, <xref ref-type="fig" rid="F4">4B</xref>). Paramere ventrobasally articulated with hypandrium (Figs <xref ref-type="fig" rid="F1">1D</xref>, <xref ref-type="fig" rid="F2">2H</xref>, <xref ref-type="fig" rid="F3">3E</xref>, <xref ref-type="fig" rid="F4">4E, F</xref>, <xref ref-type="fig" rid="F7">7D</xref>). Hypandrium lacking paramedian setae.</p></tp:treatment-sec><tp:treatment-sec><!--Section generated to contain objects referenced in tp:taxon-treatment.--><fig id="F2" position="float" orientation="portrait"><label>Figure 2.</label><caption><p>
                <italic><tp:taxon-name><tp:taxon-name-part taxon-name-part-type="genus" reg="Lordiphosa">Lordiphosa</tp:taxon-name-part> <tp:taxon-name-part taxon-name-part-type="species" reg="curva">curva</tp:taxon-name-part></tp:taxon-name></italic> Fartyal &amp; Toda, sp. n. (♂♀ paratypes from Chopta Forest, Uttarakhand, India): <bold>A</bold> occiput: dorsolateral arms (dl a) and dorsomedial arm (dm a) of tentorial apodeme and supracervical setae (spc s) <bold>B, C</bold> proboscis: prementum (premnt) (<bold>B</bold> lateral view <bold>C</bold> posterior view) <bold>D</bold> foreleg tarsus <bold>E, F</bold> periphallic organs (<bold>E</bold> caudolateral view <bold>F</bold> caudal view) <bold>G, H</bold> phallic organs (<bold>G</bold> ventral view <bold>H</bold> lateral view) <bold>I</bold> ♀ terminalia <bold>J</bold> spermathecae. Scale bars 0.1 mm.</p></caption><graphic xmlns:xlink="http://www.w3.org/1999/xlink" xlink:href="zookeys-688-049-g002.jpg" position="float" orientation="portrait" xlink:type="simple" id="oo_149245.jpg"/></fig><fig id="F3" position="float" orientation="portrait"><label>Figure 3.</label><caption><p>
                <italic><tp:taxon-name><tp:taxon-name-part taxon-name-part-type="genus" reg="Lordiphosa">Lordiphosa</tp:taxon-name-part> <tp:taxon-name-part taxon-name-part-type="species" reg="antillaria">antillaria</tp:taxon-name-part></tp:taxon-name></italic> (Okada, 1984) (♂♀ from Bagdogra, Assam, West Bengal, India): <bold>A</bold> ♂ left lateral habitus <bold>B</bold> antenna <bold>C</bold> mouthparts (lateral view) <bold>D</bold> periphallic organs (caudolateral view) <bold>E, F</bold> phallic organs (aedeagal apodeme broken) (<bold>E</bold> ventral view <bold>F</bold> ventrolateral view) <bold>G</bold> ♀ terminalia <bold>H</bold> spermatheca. Scale bars 0.5 mm <bold>A</bold>; 0.1 mm <bold>B–H</bold>.</p></caption><graphic xmlns:xlink="http://www.w3.org/1999/xlink" xlink:href="zookeys-688-049-g003.jpg" position="float" orientation="portrait" xlink:type="simple" id="oo_149246.jpg"/></fig><fig id="F4" position="float" orientation="portrait"><label>Figure 4.</label><caption><p>
                <italic><tp:taxon-name><tp:taxon-name-part taxon-name-part-type="genus" reg="Lordiphosa">Lordiphosa</tp:taxon-name-part> <tp:taxon-name-part taxon-name-part-type="species" reg="ayarpathaensis">ayarpathaensis</tp:taxon-name-part></tp:taxon-name></italic> Kandpal &amp; Singh, sp. n. (♂♀ paratypes from Ayarpatha, Nainital district, Kumaon, Uttarakhand, India): <bold>A, B</bold> proboscis (<bold>A</bold> lateral view <bold>B</bold> posterior view) <bold>C, D</bold> periphallic organs (<bold>C</bold> caudolateral view <bold>D</bold> caudoventral view) <bold>E, F</bold> phallic organs: aedeagal basal processes (aed b p) (<bold>E</bold> ventral view <bold>F</bold> lateral view) <bold>G, H</bold> ♀ terminalia: perineal plate (per pl) (<bold>G</bold> lateral view <bold>H</bold> ventral view) <bold>I</bold> spermatheca. Scale bars 0.1 mm.</p></caption><graphic xmlns:xlink="http://www.w3.org/1999/xlink" xlink:href="zookeys-688-049-g004.jpg" position="float" orientation="portrait" xlink:type="simple" id="oo_149247.jpg"/></fig><fig id="F1" position="float" orientation="portrait"><label>Figure 1.</label><caption><p>
                <italic><tp:taxon-name><tp:taxon-name-part taxon-name-part-type="genus" reg="Lordiphosa">Lordiphosa</tp:taxon-name-part> <tp:taxon-name-part taxon-name-part-type="species" reg="neokurokawai">neokurokawai</tp:taxon-name-part></tp:taxon-name></italic> (Singh &amp; Gupta, 1981) (♂♀ from Kunming, Yunnan, China): <bold>A</bold> cibarium: anterior sensilla (a s), medial sensilla (m s), posterior sensilla (p s) and sensilla campaniformia (s c) (dorsal view) <bold>B</bold> foreleg tarsus <bold>C</bold> periphallic organs: epandrium (epand), cercus (cerc) and surstylus (sur) (caudal view) <bold>D, E</bold> phallic organs: aedeagus (aed), aedeagal apodeme (aed a), gonopods (gon), hypandrium (hypd) and paramere (pm) (<bold>D</bold> ventral view <bold>E</bold> lateral view) <bold>F</bold> ♀ terminalia: tergite VIII (8T), epiproct (epiprct), hypoproct (hyprct) and oviscapt (ov) <bold>G</bold> spermatheca. Arrowheads indicate the diagnostic characters. Scale bars 0.1 mm.</p></caption><graphic xmlns:xlink="http://www.w3.org/1999/xlink" xlink:href="zookeys-688-049-g001.jpg" position="float" orientation="portrait" xlink:type="simple" id="oo_149244.jpg"/></fig><fig id="F7" position="float" orientation="portrait"><label>Figure 7.</label><caption><p>
                <italic><tp:taxon-name><tp:taxon-name-part taxon-name-part-type="genus" reg="Lordiphosa">Lordiphosa</tp:taxon-name-part> <tp:taxon-name-part taxon-name-part-type="species" reg="srinagarensis">srinagarensis</tp:taxon-name-part></tp:taxon-name></italic> Sati &amp; Fartyal, sp. n. (♂ paratype from HNB Garhwal University, Srinagar, Garhwal, Uttarakhand, India): <bold>A</bold> head (frontal view) <bold>B</bold> periphallic organs (caudolateral view) <bold>C, D</bold> phallic organs (<bold>C</bold> ventral view <bold>D</bold> lateral view). Scale bars 0.1 mm.</p></caption><graphic xmlns:xlink="http://www.w3.org/1999/xlink" xlink:href="zookeys-688-049-g007.jpg" position="float" orientation="portrait" xlink:type="simple" id="oo_149250.jpg"/></fig></tp:treatment-sec><ref-list><ref id="B24"><mixed-citation xmlns:xlink="http://www.w3.org/1999/xlink" xlink:type="simple">
          <person-group><name name-style="western"><surname>Laštovka</surname><given-names>P</given-names></name><name name-style="western"><surname>Máca</surname><given-names>J</given-names></name></person-group> (<year>1978</year>) <article-title>European species of the <tp:taxon-name><tp:taxon-name-part taxon-name-part-type="genus">Drosophila</tp:taxon-name-part> <tp:taxon-name-part taxon-name-part-type="infraspecific-rank">subgenus</tp:taxon-name-part> <tp:taxon-name-part taxon-name-part-type="subgenus">Lordiphosa</tp:taxon-name-part></tp:taxon-name> (<tp:taxon-name><tp:taxon-name-part taxon-name-part-type="order">Diptera</tp:taxon-name-part></tp:taxon-name>, <tp:taxon-name><tp:taxon-name-part taxon-name-part-type="family">Drosophilidae</tp:taxon-name-part></tp:taxon-name>).</article-title> <source>Acta Entomologica Bohemoslovaca</source> <volume>75</volume>: <fpage>404</fpage>–<lpage>420</lpage>.</mixed-citation></ref><ref id="B35"><mixed-citation xmlns:xlink="http://www.w3.org/1999/xlink" xlink:type="simple">
          <person-group><name name-style="western"><surname>Okada</surname><given-names>T</given-names></name></person-group> (<year>1984</year>) <article-title>New or little known species of <tp:taxon-name><tp:taxon-name-part taxon-name-part-type="genus">Drosophila</tp:taxon-name-part> (<tp:taxon-name-part taxon-name-part-type="subgenus">Lordiphosa</tp:taxon-name-part>)</tp:taxon-name> with taximatrical analysis (<tp:taxon-name><tp:taxon-name-part taxon-name-part-type="order">Diptera</tp:taxon-name-part></tp:taxon-name>: <tp:taxon-name><tp:taxon-name-part taxon-name-part-type="family">Drosophilidae</tp:taxon-name-part></tp:taxon-name>).</article-title> <source>Kontyû</source> <volume>52</volume>: <fpage>565</fpage>–<lpage>575</lpage>.</mixed-citation></ref><ref id="B8"><mixed-citation xmlns:xlink="http://www.w3.org/1999/xlink" xlink:type="simple">
          <person-group><name name-style="western"><surname>De</surname><given-names>A</given-names></name><name name-style="western"><surname>Gupta</surname><given-names>JP</given-names></name></person-group> (<year>1996</year>) <article-title>Records of drosophilid species from West Bengal with description of one new and two previously unrecorded species from India (<tp:taxon-name><tp:taxon-name-part taxon-name-part-type="class">Insecta</tp:taxon-name-part></tp:taxon-name>: <tp:taxon-name><tp:taxon-name-part taxon-name-part-type="order">Diptera</tp:taxon-name-part></tp:taxon-name>: <tp:taxon-name><tp:taxon-name-part taxon-name-part-type="family">Drosophilidae</tp:taxon-name-part></tp:taxon-name>).</article-title> <source>Senckenbergiana Biologica</source> <volume>76</volume>: <fpage>129</fpage>–<lpage>133</lpage>.</mixed-citation></ref><ref id="B3"><mixed-citation xmlns:xlink="http://www.w3.org/1999/xlink" xlink:type="simple">
          <person-group><name name-style="western"><surname>Bächli</surname><given-names>G</given-names></name><name name-style="western"><surname>Vilela</surname><given-names>CR</given-names></name><name name-style="western"><surname>Andersson</surname><given-names>Escher S</given-names></name><name name-style="western"><surname>Saura</surname><given-names>A</given-names></name></person-group> (<year>2004</year>) The <tp:taxon-name><tp:taxon-name-part taxon-name-part-type="family">Drosophilidae</tp:taxon-name-part></tp:taxon-name> (<tp:taxon-name><tp:taxon-name-part taxon-name-part-type="order">Diptera</tp:taxon-name-part></tp:taxon-name>) of Fennoscandia and Denmark. Fauna Entomologica Scandinavica Volume 39. Brill Leiden, 362 pp.</mixed-citation></ref></ref-list></tp:taxon-treatment>
