# Supplementary material for: A review of the genus Lordiphosa Basden in India, with descriptions of four new species from the Himalayan region (Diptera, Drosophilidae)
Source: Zookeys. 2017 Aug 8;(688):49–79. doi: 10.3897/zookeys.688.12590 (PMC5672582; doi:10.3897/zookeys.688.12590)
Supplement: XML Treatment for Lordiphosa denticeps [file zookeys.688.12590-treatment2.xml]

<!DOCTYPE tp:taxon-treatment
  PUBLIC "-//TaxonX//DTD Taxonomic Treatment Publishing DTD v0 20100105//EN" "tax-treatment-NSO.dtd">
<tp:taxon-treatment xmlns:tp="http://www.plazi.org/taxpub"><tp:treatment-meta><kwd-group><label>Taxon classification</label><kwd><named-content xmlns:xlink="http://www.w3.org/1999/xlink" content-type="kingdom">Animalia</named-content></kwd><kwd><named-content xmlns:xlink="http://www.w3.org/1999/xlink" content-type="order">Diptera</named-content></kwd><kwd><named-content xmlns:xlink="http://www.w3.org/1999/xlink" content-type="family">Drosophilidae</named-content></kwd></kwd-group><mixed-citation publication-type="journal"><person-group><name><surname>Fartyal</surname><given-names>Rajendra S.</given-names></name><name><surname>Sati</surname><given-names>Pradeep C.</given-names></name><name><surname>Pradhan</surname><given-names>Sushmika</given-names></name><name><surname>Kandpal</surname><given-names>Mukul C.</given-names></name><name><surname>Toda</surname><given-names>Masanori J.</given-names></name><name><surname>Chatterjee</surname><given-names>Rabindra N.</given-names></name><name><surname>Singh</surname><given-names>Birendra K.</given-names></name><name><surname>Bhardwai</surname><given-names>Asha</given-names></name></person-group><article-title>A review of the genus <italic><tp:taxon-name><tp:taxon-name-part taxon-name-part-type="genus" reg="Lordiphosa">Lordiphosa</tp:taxon-name-part></tp:taxon-name></italic> Basden in India, with descriptions of four new species from the Himalayan region (<tp:taxon-name><tp:taxon-name-part taxon-name-part-type="order">Diptera</tp:taxon-name-part></tp:taxon-name>, <tp:taxon-name><tp:taxon-name-part taxon-name-part-type="family">Drosophilidae</tp:taxon-name-part></tp:taxon-name>)</article-title><source>Zookeys</source><day>8</day><month>8</month><year>2017</year><volume>2017</volume><issue>688</issue><fpage>49</fpage><lpage>79</lpage><pub-id pub-id-type="doi">10.3897/zookeys.688.12590</pub-id></mixed-citation></tp:treatment-meta><tp:nomenclature><tp:taxon-name>
            <tp:taxon-name-part taxon-name-part-type="genus" reg="Lordiphosa">Lordiphosa</tp:taxon-name-part>
            <tp:taxon-name-part taxon-name-part-type="species" reg="denticeps">denticeps</tp:taxon-name-part>
          </tp:taxon-name><tp:taxon-authority>species group</tp:taxon-authority><tp:nomenclature-citation-list><tp:nomenclature-citation><tp:taxon-name>
                <tp:taxon-name-part taxon-name-part-type="genus" reg="Drosophila">Drosophila</tp:taxon-name-part> (<tp:taxon-name-part taxon-name-part-type="subgenus" reg="Hirtodrosophila">Hirtodrosophila</tp:taxon-name-part>) <tp:taxon-name-part taxon-name-part-type="species" reg="denticeps">denticeps</tp:taxon-name-part></tp:taxon-name><comment>species-group, Okada, 1967: 3.</comment></tp:nomenclature-citation><tp:nomenclature-citation><tp:taxon-name>
                <tp:taxon-name-part taxon-name-part-type="genus" reg="Lordiphosa">Lordiphosa</tp:taxon-name-part> <tp:taxon-name-part taxon-name-part-type="species" reg="denticeps">denticeps</tp:taxon-name-part></tp:taxon-name><comment>species-group: Zhang, 1993b: 144.</comment></tp:nomenclature-citation></tp:nomenclature-citation-list></tp:nomenclature><tp:treatment-sec sec-type="diagnosis" id="SECID0EIMAE"><title>Diagnosis.</title><p>Male foreleg tarsomeres I to III often with sex combs (Figs <xref ref-type="fig" rid="F1">1B</xref>, <xref ref-type="fig" rid="F2">2D</xref>). Surstylus with numerous recurved setae on ventral portion of inner surface in addition to primary prensisetae on caudobasal margin (Figs <xref ref-type="fig" rid="F1">1C</xref>, <xref ref-type="fig" rid="F2">2F</xref>). Ventral margin of cercus tapering or truncated, fringed with a row of stout spines (Figs <xref ref-type="fig" rid="F1">1C</xref>, <xref ref-type="fig" rid="F2">2F</xref>). Aedeagus membranous, hirsute apically, fused with posterior, roof-like gonopod (Figs <xref ref-type="fig" rid="F1">1E</xref>, <xref ref-type="fig" rid="F2">2H</xref>). Oviscapt with numerous lateral ovisensilla (Figs <xref ref-type="fig" rid="F1">1F</xref>, <xref ref-type="fig" rid="F2">2I</xref>).</p></tp:treatment-sec><tp:treatment-sec sec-type="remarks" id="SECID0EYNAE"><title>Remarks.</title><p>
            <xref ref-type="bibr" rid="B31">Okada (1967)</xref> proposed the <italic><tp:taxon-name><tp:taxon-name-part taxon-name-part-type="species" reg="denticeps">denticeps</tp:taxon-name-part></tp:taxon-name></italic> group as a new species group of <italic><tp:taxon-name><tp:taxon-name-part taxon-name-part-type="genus" reg="Hirtodrosophila">Hirtodrosophila</tp:taxon-name-part></tp:taxon-name></italic> (a subgenus of <italic><tp:taxon-name><tp:taxon-name-part taxon-name-part-type="genus" reg="Drosophila">Drosophila</tp:taxon-name-part></tp:taxon-name></italic> at that time), including two species so far described, <italic><tp:taxon-name><tp:taxon-name-part taxon-name-part-type="species" reg="denticeps">denticeps</tp:taxon-name-part></tp:taxon-name></italic> Okada &amp; Sasakawa, 1956 and <italic><tp:taxon-name><tp:taxon-name-part taxon-name-part-type="species" reg="tripartita">tripartita</tp:taxon-name-part></tp:taxon-name></italic> Okada, 1966. However, it had been noticed that these two species have aberrant morphological characters inconsistent with the definition of <italic><tp:taxon-name><tp:taxon-name-part taxon-name-part-type="genus" reg="Hirtodrosophila">Hirtodrosophila</tp:taxon-name-part></tp:taxon-name></italic>. Three more species were subsequently added to this species group (<xref ref-type="bibr" rid="B32">Okada 1971</xref>, <xref ref-type="bibr" rid="B43">Singh and Gupta 1981</xref>). Then <xref ref-type="bibr" rid="B37">Okada (1990)</xref> transferred the members of this species group to <italic><tp:taxon-name><tp:taxon-name-part taxon-name-part-type="genus" reg="Lordiphosa">Lordiphosa</tp:taxon-name-part></tp:taxon-name></italic> (a subgenus of <italic><tp:taxon-name><tp:taxon-name-part taxon-name-part-type="genus" reg="Drosophila">Drosophila</tp:taxon-name-part></tp:taxon-name></italic> at that time), but considered that the <italic><tp:taxon-name><tp:taxon-name-part taxon-name-part-type="species" reg="denticeps">denticeps</tp:taxon-name-part></tp:taxon-name></italic> group was synonymous with the <italic><tp:taxon-name><tp:taxon-name-part taxon-name-part-type="species" reg="nigricolor">nigricolor</tp:taxon-name-part></tp:taxon-name></italic> group proposed by <xref ref-type="bibr" rid="B24">Laštovka and Máca (1978)</xref>. Then, <xref ref-type="bibr" rid="B13">Grimaldi (1990)</xref> elevated <italic><tp:taxon-name><tp:taxon-name-part taxon-name-part-type="genus" reg="Lordiphosa">Lordiphosa</tp:taxon-name-part></tp:taxon-name></italic> to the generic rank, and <xref ref-type="bibr" rid="B53">Zhang (1993b)</xref> resurrected and redefined the <italic><tp:taxon-name><tp:taxon-name-part taxon-name-part-type="species" reg="denticeps">denticeps</tp:taxon-name-part></tp:taxon-name></italic> group as a species group independent from the <italic><tp:taxon-name><tp:taxon-name-part taxon-name-part-type="species" reg="nigricolor">nigricolor</tp:taxon-name-part></tp:taxon-name></italic> group in the genus <italic><tp:taxon-name><tp:taxon-name-part taxon-name-part-type="genus" reg="Lordiphosa">Lordiphosa</tp:taxon-name-part></tp:taxon-name></italic>.</p></tp:treatment-sec><tp:treatment-sec sec-type="key" id="SECID0ERSAE"><title>Key to Indian species of the <italic><tp:taxon-name><tp:taxon-name-part taxon-name-part-type="species" reg="denticeps">denticeps</tp:taxon-name-part></tp:taxon-name></italic> group</title><table-wrap content-type="key" position="anchor" orientation="portrait"><table id="TID0EUNAC" rules="all"><tbody><tr><td rowspan="1" colspan="1">1</td><td rowspan="1" colspan="1">Arista with one ventral branch (except terminal fork)</td><td rowspan="1" colspan="1">
                    <bold>2</bold>
                  </td></tr><tr><td rowspan="1" colspan="1">–</td><td rowspan="1" colspan="1">Arista with two ventral branches</td><td rowspan="1" colspan="1">
                    <bold><italic><tp:taxon-name><tp:taxon-name-part taxon-name-part-type="species" reg="tripartita">tripartita</tp:taxon-name-part></tp:taxon-name></italic> (Okada, 1966)</bold>
                  </td></tr><tr><td rowspan="1" colspan="1">2</td><td rowspan="1" colspan="1">Setae of all, approximately 15 TBRs (Transverse Bristle Rows; <xref ref-type="bibr" rid="B5">Baumina and Kopp 2007</xref>) on tarsomere I of ♂ foreleg thick, forming sex combs (Fig. <xref ref-type="fig" rid="F1">1B</xref>); gonopod not concaved proximally on posterior margin in lateral view (Fig. <xref ref-type="fig" rid="F1">1E</xref>); ♀ abdominal tergite VIII without setae (Fig. <xref ref-type="fig" rid="F1">1F</xref>); oviscapt with approximately 100 lateral ovisensilla (Fig. <xref ref-type="fig" rid="F1">1F</xref>); spermathecal capsule apically not indented (Fig. <xref ref-type="fig" rid="F1">1G</xref>)</td><td rowspan="1" colspan="1">
                    <bold><italic><tp:taxon-name><tp:taxon-name-part taxon-name-part-type="species" reg="neokurokawai">neokurokawai</tp:taxon-name-part></tp:taxon-name></italic> (Singh &amp; Gupta, 1981)</bold>
                  </td></tr><tr><td rowspan="1" colspan="1">–</td><td rowspan="1" colspan="1">Setae of only distal most TBR on tarsomere I of ♂ foreleg thick, forming sex comb (Fig. <xref ref-type="fig" rid="F2">2D</xref>); gonopod concaved proximally on posterior margin in lateral view (Fig. <xref ref-type="fig" rid="F2">2H</xref>); ♀ abdominal tergite VIII dorsally with approximately two setae per side (Fig. <xref ref-type="fig" rid="F2">2I</xref>); oviscapt with approximately 35 lateral ovisensilla (Fig. <xref ref-type="fig" rid="F2">2I</xref>); spermathecal capsule apically indented (Fig. <xref ref-type="fig" rid="F2">2J</xref>)</td><td rowspan="1" colspan="1">
                    <bold><italic><tp:taxon-name><tp:taxon-name-part taxon-name-part-type="species" reg="curva">curva</tp:taxon-name-part></tp:taxon-name></italic> Fartyal &amp; Toda, sp. n.</bold>
                  </td></tr></tbody></table></table-wrap></tp:treatment-sec><tp:treatment-sec><!--Section generated to contain objects referenced in tp:taxon-treatment.--><fig id="F1" position="float" orientation="portrait"><label>Figure 1.</label><caption><p>
                <italic><tp:taxon-name><tp:taxon-name-part taxon-name-part-type="genus" reg="Lordiphosa">Lordiphosa</tp:taxon-name-part> <tp:taxon-name-part taxon-name-part-type="species" reg="neokurokawai">neokurokawai</tp:taxon-name-part></tp:taxon-name></italic> (Singh &amp; Gupta, 1981) (♂♀ from Kunming, Yunnan, China): <bold>A</bold> cibarium: anterior sensilla (a s), medial sensilla (m s), posterior sensilla (p s) and sensilla campaniformia (s c) (dorsal view) <bold>B</bold> foreleg tarsus <bold>C</bold> periphallic organs: epandrium (epand), cercus (cerc) and surstylus (sur) (caudal view) <bold>D, E</bold> phallic organs: aedeagus (aed), aedeagal apodeme (aed a), gonopods (gon), hypandrium (hypd) and paramere (pm) (<bold>D</bold> ventral view <bold>E</bold> lateral view) <bold>F</bold> ♀ terminalia: tergite VIII (8T), epiproct (epiprct), hypoproct (hyprct) and oviscapt (ov) <bold>G</bold> spermatheca. Arrowheads indicate the diagnostic characters. Scale bars 0.1 mm.</p></caption><graphic xmlns:xlink="http://www.w3.org/1999/xlink" xlink:href="zookeys-688-049-g001.jpg" position="float" orientation="portrait" xlink:type="simple" id="oo_149244.jpg"/></fig><fig id="F2" position="float" orientation="portrait"><label>Figure 2.</label><caption><p>
                <italic><tp:taxon-name><tp:taxon-name-part taxon-name-part-type="genus" reg="Lordiphosa">Lordiphosa</tp:taxon-name-part> <tp:taxon-name-part taxon-name-part-type="species" reg="curva">curva</tp:taxon-name-part></tp:taxon-name></italic> Fartyal &amp; Toda, sp. n. (♂♀ paratypes from Chopta Forest, Uttarakhand, India): <bold>A</bold> occiput: dorsolateral arms (dl a) and dorsomedial arm (dm a) of tentorial apodeme and supracervical setae (spc s) <bold>B, C</bold> proboscis: prementum (premnt) (<bold>B</bold> lateral view <bold>C</bold> posterior view) <bold>D</bold> foreleg tarsus <bold>E, F</bold> periphallic organs (<bold>E</bold> caudolateral view <bold>F</bold> caudal view) <bold>G, H</bold> phallic organs (<bold>G</bold> ventral view <bold>H</bold> lateral view) <bold>I</bold> ♀ terminalia <bold>J</bold> spermathecae. Scale bars 0.1 mm.</p></caption><graphic xmlns:xlink="http://www.w3.org/1999/xlink" xlink:href="zookeys-688-049-g002.jpg" position="float" orientation="portrait" xlink:type="simple" id="oo_149245.jpg"/></fig></tp:treatment-sec><ref-list><ref id="B31"><mixed-citation xmlns:xlink="http://www.w3.org/1999/xlink" xlink:type="simple">
          <person-group><name name-style="western"><surname>Okada</surname><given-names>T</given-names></name></person-group> (<year>1967</year>) <article-title>A revision of the subgenus <tp:taxon-name><tp:taxon-name-part taxon-name-part-type="subgenus">Hirtodrosophila</tp:taxon-name-part></tp:taxon-name> of the old World, with descriptions of some new species and subspecies (<tp:taxon-name><tp:taxon-name-part taxon-name-part-type="order">Diptera</tp:taxon-name-part></tp:taxon-name>, <tp:taxon-name><tp:taxon-name-part taxon-name-part-type="family">Drosophilidae</tp:taxon-name-part></tp:taxon-name>, <italic><tp:taxon-name><tp:taxon-name-part taxon-name-part-type="genus">Drosophila</tp:taxon-name-part></tp:taxon-name></italic>).</article-title> <source>Mushi</source> <volume>41</volume>: <fpage>1</fpage>–<lpage>36</lpage>.</mixed-citation></ref><ref id="B32"><mixed-citation xmlns:xlink="http://www.w3.org/1999/xlink" xlink:type="simple">
          <person-group><name name-style="western"><surname>Okada</surname><given-names>T</given-names></name></person-group> (<year>1971</year>) <article-title>Systematic and biogeographical analyses of the <italic><tp:taxon-name><tp:taxon-name-part taxon-name-part-type="species">denticeps</tp:taxon-name-part></tp:taxon-name></italic> group, with description of two new species (<tp:taxon-name><tp:taxon-name-part taxon-name-part-type="order">Diptera</tp:taxon-name-part></tp:taxon-name>, <tp:taxon-name><tp:taxon-name-part taxon-name-part-type="family">Drosophilidae</tp:taxon-name-part></tp:taxon-name>).</article-title> <source>Bulletin of the Biogeographical Society of Japan</source> <volume>26</volume>: <fpage>29</fpage>–<lpage>38</lpage>.</mixed-citation></ref><ref id="B43"><mixed-citation xmlns:xlink="http://www.w3.org/1999/xlink" xlink:type="simple">
          <person-group><name name-style="western"><surname>Singh</surname><given-names>BK</given-names></name><name name-style="western"><surname>Gupta</surname><given-names>JP</given-names></name></person-group> (<year>1981</year>) <article-title>New records and new species of <italic><tp:taxon-name><tp:taxon-name-part taxon-name-part-type="genus">Drosophila</tp:taxon-name-part></tp:taxon-name></italic> (<tp:taxon-name><tp:taxon-name-part taxon-name-part-type="order">Diptera</tp:taxon-name-part></tp:taxon-name>: <tp:taxon-name><tp:taxon-name-part taxon-name-part-type="family">Drosophilidae</tp:taxon-name-part></tp:taxon-name>) from India.</article-title> <source>Oriental Insects</source> <volume>15</volume>: <fpage>207</fpage>–<lpage>214</lpage>. <ext-link xlink:type="simple" ext-link-type="doi" xlink:href="10.1080/00305316.1981.10434857">https://doi.org/10.1080/00305316.1981.10434857</ext-link></mixed-citation></ref><ref id="B37"><mixed-citation xmlns:xlink="http://www.w3.org/1999/xlink" xlink:type="simple">
          <person-group><name name-style="western"><surname>Okada</surname><given-names>T</given-names></name></person-group> (<year>1990</year>) New taxonomic changes in the family <tp:taxon-name><tp:taxon-name-part taxon-name-part-type="family">Drosophilidae</tp:taxon-name-part></tp:taxon-name> (<tp:taxon-name><tp:taxon-name-part taxon-name-part-type="order">Diptera</tp:taxon-name-part></tp:taxon-name>). Japanese Journal of Entomology 58: 154.</mixed-citation></ref><ref id="B24"><mixed-citation xmlns:xlink="http://www.w3.org/1999/xlink" xlink:type="simple">
          <person-group><name name-style="western"><surname>Laštovka</surname><given-names>P</given-names></name><name name-style="western"><surname>Máca</surname><given-names>J</given-names></name></person-group> (<year>1978</year>) <article-title>European species of the <tp:taxon-name><tp:taxon-name-part taxon-name-part-type="genus">Drosophila</tp:taxon-name-part> <tp:taxon-name-part taxon-name-part-type="infraspecific-rank">subgenus</tp:taxon-name-part> <tp:taxon-name-part taxon-name-part-type="subgenus">Lordiphosa</tp:taxon-name-part></tp:taxon-name> (<tp:taxon-name><tp:taxon-name-part taxon-name-part-type="order">Diptera</tp:taxon-name-part></tp:taxon-name>, <tp:taxon-name><tp:taxon-name-part taxon-name-part-type="family">Drosophilidae</tp:taxon-name-part></tp:taxon-name>).</article-title> <source>Acta Entomologica Bohemoslovaca</source> <volume>75</volume>: <fpage>404</fpage>–<lpage>420</lpage>.</mixed-citation></ref><ref id="B13"><mixed-citation xmlns:xlink="http://www.w3.org/1999/xlink" xlink:type="simple">
          <person-group><name name-style="western"><surname>Grimaldi</surname><given-names>DA</given-names></name></person-group> (<year>1990</year>) <article-title>A phylogenetic, revised classification of genera in the <tp:taxon-name><tp:taxon-name-part taxon-name-part-type="family">Drosophilidae</tp:taxon-name-part></tp:taxon-name> (<tp:taxon-name><tp:taxon-name-part taxon-name-part-type="order">Diptera</tp:taxon-name-part></tp:taxon-name>).</article-title> <source>Bulletin of the American Museum of Natural History</source> <volume>197</volume>: <fpage>1</fpage>–<lpage>139</lpage>.</mixed-citation></ref><ref id="B53"><mixed-citation xmlns:xlink="http://www.w3.org/1999/xlink" xlink:type="simple">
          <person-group><name name-style="western"><surname>Zhang</surname><given-names>WX</given-names></name></person-group> (<year>1993b</year>) <article-title>A review of the taxonomic status of the <italic><tp:taxon-name><tp:taxon-name-part taxon-name-part-type="genus">Lordiphosa</tp:taxon-name-part> <tp:taxon-name-part taxon-name-part-type="species">denticeps</tp:taxon-name-part></tp:taxon-name></italic> group with descriptions of four new species (<tp:taxon-name><tp:taxon-name-part taxon-name-part-type="order">Diptera</tp:taxon-name-part></tp:taxon-name>: <tp:taxon-name><tp:taxon-name-part taxon-name-part-type="family">Drosophilidae</tp:taxon-name-part></tp:taxon-name>).</article-title> <source>Entomotaxonomia</source> <volume>15</volume>: <fpage>144</fpage>–<lpage>154</lpage>. [In Chinese with English summary]</mixed-citation></ref><ref id="B5"><mixed-citation xmlns:xlink="http://www.w3.org/1999/xlink" xlink:type="simple">
          <person-group><name name-style="western"><surname>Baumina</surname><given-names>O</given-names></name><name name-style="western"><surname>Kopp</surname><given-names>A</given-names></name></person-group> (<year>2007</year>) <article-title>Sex-specific expression of a HOX gene associated with rapid morphological evolution.</article-title> <source>Developmental Biology</source> <volume>311</volume>: <fpage>277</fpage>–<lpage>286</lpage>. <ext-link xlink:type="simple" ext-link-type="doi" xlink:href="10.1016/j.ydbio.2007.07.030">https://doi.org/10.1016/j.ydbio.2007.07.030</ext-link></mixed-citation></ref></ref-list></tp:taxon-treatment>
