# Supplementary material for: A review of the genus Lordiphosa Basden in India, with descriptions of four new species from the Himalayan region (Diptera, Drosophilidae)
Source: Zookeys. 2017 Aug 8;(688):49–79. doi: 10.3897/zookeys.688.12590 (PMC5672582; doi:10.3897/zookeys.688.12590)
Supplement: XML Treatment for Lordiphosa neokurokawai [file zookeys.688.12590-treatment3.xml]

<!DOCTYPE tp:taxon-treatment
  PUBLIC "-//TaxonX//DTD Taxonomic Treatment Publishing DTD v0 20100105//EN" "tax-treatment-NSO.dtd">
<tp:taxon-treatment xmlns:tp="http://www.plazi.org/taxpub"><tp:treatment-meta><kwd-group><label>Taxon classification</label><kwd><named-content xmlns:xlink="http://www.w3.org/1999/xlink" content-type="kingdom">Animalia</named-content></kwd><kwd><named-content xmlns:xlink="http://www.w3.org/1999/xlink" content-type="order">Diptera</named-content></kwd><kwd><named-content xmlns:xlink="http://www.w3.org/1999/xlink" content-type="family">Drosophilidae</named-content></kwd></kwd-group><mixed-citation publication-type="journal"><person-group><name><surname>Fartyal</surname><given-names>Rajendra S.</given-names></name><name><surname>Sati</surname><given-names>Pradeep C.</given-names></name><name><surname>Pradhan</surname><given-names>Sushmika</given-names></name><name><surname>Kandpal</surname><given-names>Mukul C.</given-names></name><name><surname>Toda</surname><given-names>Masanori J.</given-names></name><name><surname>Chatterjee</surname><given-names>Rabindra N.</given-names></name><name><surname>Singh</surname><given-names>Birendra K.</given-names></name><name><surname>Bhardwai</surname><given-names>Asha</given-names></name></person-group><article-title>A review of the genus <italic><tp:taxon-name><tp:taxon-name-part taxon-name-part-type="genus" reg="Lordiphosa">Lordiphosa</tp:taxon-name-part></tp:taxon-name></italic> Basden in India, with descriptions of four new species from the Himalayan region (<tp:taxon-name><tp:taxon-name-part taxon-name-part-type="order">Diptera</tp:taxon-name-part></tp:taxon-name>, <tp:taxon-name><tp:taxon-name-part taxon-name-part-type="family">Drosophilidae</tp:taxon-name-part></tp:taxon-name>)</article-title><source>Zookeys</source><day>8</day><month>8</month><year>2017</year><volume>2017</volume><issue>688</issue><fpage>49</fpage><lpage>79</lpage><pub-id pub-id-type="doi">10.3897/zookeys.688.12590</pub-id></mixed-citation></tp:treatment-meta><tp:nomenclature><tp:taxon-name>
            <tp:taxon-name-part taxon-name-part-type="genus" reg="Lordiphosa">Lordiphosa</tp:taxon-name-part>
            <tp:taxon-name-part taxon-name-part-type="species" reg="neokurokawai">neokurokawai</tp:taxon-name-part>
          </tp:taxon-name><tp:taxon-authority>(Singh &amp; Gupta)</tp:taxon-authority><xref ref-type="fig" rid="F1">Fig. 1</xref><tp:nomenclature-citation-list><tp:nomenclature-citation><tp:taxon-name>
                <tp:taxon-name-part taxon-name-part-type="genus" reg="Drosophila">Drosophila</tp:taxon-name-part> (<tp:taxon-name-part taxon-name-part-type="subgenus" reg="Hirtodrosophila">Hirtodrosophila</tp:taxon-name-part>) <tp:taxon-name-part taxon-name-part-type="species" reg="neokurokawai">neokurokawai</tp:taxon-name-part></tp:taxon-name><comment>Singh &amp; Gupta, 1981: 207.</comment></tp:nomenclature-citation><tp:nomenclature-citation><tp:taxon-name>
                <tp:taxon-name-part taxon-name-part-type="genus" reg="Lordiphosa">Lordiphosa</tp:taxon-name-part> <tp:taxon-name-part taxon-name-part-type="species" reg="neokurokawai">neokurokawai</tp:taxon-name-part></tp:taxon-name><comment>: Zhang, 1993b: 145.</comment></tp:nomenclature-citation></tp:nomenclature-citation-list></tp:nomenclature><tp:treatment-sec sec-type="material" id="SECID0EQZAE"><title>Specimens examined.</title><p>CHINA: 1♂, Sichuan, Mt. Emei, 2,000 m a.s.l., 19 July 1992; 1♂, 1♀, Yunnan, Kunming, 22 March 2005 (all in <named-content xmlns:xlink="http://www.w3.org/1999/xlink" content-type="dwc:institutional_code" xlink:type="simple">SEHU</named-content>).</p></tp:treatment-sec><tp:treatment-sec sec-type="diagnosis" id="SECID0E2ZAE"><title>Diagnosis.</title><p>Sex combs composed of thick setae of all, approximately 15 TBRs on anteroventral surface of tarsomere I, of four distal TBRs on tarsomere II and of two distal TBRs on tarsomere III (Fig. <xref ref-type="fig" rid="F1">1B</xref>). Cercus ventrally broadest, nearly horizontally truncated, with approximately seven large, stout spines on ventral margin (Fig. <xref ref-type="fig" rid="F1">1C</xref>). Gonopod not concaved proximally on posterior margin in lateral view (Fig. <xref ref-type="fig" rid="F1">1E</xref>). Paramere basally with strong knob, subapically without spinule (Fig. <xref ref-type="fig" rid="F1">1D, E</xref>). Female abdominal tergite VIII without setae (Fig. <xref ref-type="fig" rid="F1">1F</xref>). Oviscapt with approximately 100 small, trichoid lateral ovisensilla (Fig. <xref ref-type="fig" rid="F1">1F</xref>). Spermathecal capsule apically not indented (Fig. <xref ref-type="fig" rid="F1">1G</xref>).</p><!--PageBreak--></tp:treatment-sec><tp:treatment-sec sec-type="description" id="SECID0E51AE"><title>Description</title><p>(supplementary and revised). <bold>Adult male.</bold> <italic>Head</italic>. Eye with interfacetal setulae. Approximately 15 supracervical setae thin, apically more or less curved and pointed; postocular setae approximately 18; occipital setae 30–31, including medial tiny ones. Dorsolateral arms of tentorial apodeme divergent, nearly straight, reaching to fronto-orbital plate; dorsomedial arm 1/3 as long as dorsolateral arm. Interspace between antennal sockets narrower than half of socket width; first flagellomere with only one small invaginated pouch (“sacculus” called by earlier taxonomists: <xref ref-type="bibr" rid="B11">Ferris 1965</xref>); arista with 4–5 dorsal and one ventral branches in addition to terminal fork. Facial carina slightly elevated, narrower and shorter than first flagellomere, without setulae below. Subvibrissal seta distinctly shorter than vibrissa; additional row of oral setulae present above marginal row on anterior portion. Palpus with one prominent terminal and several short, subapical to lateroventral setae, without setulae on basal lobe. Cibarium (Fig. <xref ref-type="fig" rid="F1">1A</xref>) thickened on anterior margin, not dilated laterad in anterior portion; anterolateral projections shorter than half width of anterior margin; dorsal sclerite pear-shaped in dorsal view, anteriorly convex in lateral view; anterior sensilla two pairs, widely arranged in square behind anterior margin of hypopharynx; 23–26 medial sensilla arranged in anteriorly slightly convergent rows; two sensilla campaniformia; posterior sensilla very long, trichoid, gently curved forward, approximately 17 arranged in anteriorly divergent rows; somewhat sclerotized, thickened (in lateral view), anterior portion of hypopharynx shorter than 1/5 length of cibarium. Prementum ventrally slightly expanded. Labellum with five pseudotracheae per side.</p><p>
            <italic>Thorax</italic>. Postpronotal lobe with two prominent setae. Posterior dorsocentral seta situated nearer to anterior margin of scutellum than to anterior dorsocentral seta. Prescutellar setae absent. One or a few acrostichal setulae in lines with and anterior to dorsocentral setae thicker and longer than others. Mid katepisternal seta shorter than anterior katepisternal seta; anterior katepisternal seta thicker than aristal branches; no setula present anteriorly to anterior katepisternal seta.</p><p>
            <italic>Wing</italic> hyaline. Veins light brown; crossveins not clouded; bm-cu crossvein absent; R<sub>2+3</sub> nearly straight; R<sub>4+5</sub> and M<sub>1</sub> nearly parallel. Two C<sub>1</sub> setae unequal in size.</p><p>
            <italic>Legs</italic>. Foreleg tarsus with neither tuft of dense, soft hairs nor long setae. Foreleg tarsomere I as long as three succeeding tarsomeres together; midleg one slightly longer than three succeedings together; hindleg one slightly longer than rest together.</p><p>
            <italic>Abdomen</italic>. Setigerous sternite VI present.</p><p>
            <italic>Terminalia</italic> (Fig. <xref ref-type="fig" rid="F1">1C–E</xref>). Epandrium shallowly and widely notched on posterior mid-dorsal margin (Fig. <xref ref-type="fig" rid="F1">1C</xref>), nearly entirely pubescent except antero-lateral to -ventral margin, gently curved on caudosubmedial margin near articulation to surstylus, ventrally narrowing but apically somewhat roundish and not sclerotized, with approximately16 setae on medial to dorsal portion, approximately six setae on ventral lobe and unpubescent, inward fold on caudoventral margin. Surstylus articulated to epandrium, simple plate longer than wide and apically round, with 8–9 prensisetae on caudodorsal margin and 42–43 recurved setae on ventral portion of inner surface but neither pubescence nor peg-like setae on outer surface (Fig. <xref ref-type="fig" rid="F1">1C</xref>). Cercus separated from epandrium, <!--PageBreak-->nearly entirely pubescent except for lateral margin, with 32–33 setae (Fig. <xref ref-type="fig" rid="F1">1C</xref>). Membrane between cercus and epandrium pubescent dorsally. Lateral lobe of tenth sternite larger than median lobe. Hypandrium anteriorly fringed with arched apodeme, slightly pubescent on caudolateral plates fused to gonopod, with a pair of narrow sclerotized processes connecting between bases of parameres and lateral margins of hypandrium (Fig. <xref ref-type="fig" rid="F1">1D</xref>). Paramere long, sclerotized process curved ventrad medially and outward apically (Fig. <xref ref-type="fig" rid="F1">1D, E</xref>). Aedeagal basal processes degenerated. Gonopods fused with each other, forming roof-like plate posteriorly surrounding aedeagus (Fig. <xref ref-type="fig" rid="F1">1E</xref>).</p><p>
            <bold>Adult female.</bold> Head, thorax, wings and legs as in male, except for absence of sex combs on foreleg tarsus.</p><p>
            <italic>Terminalia</italic> (Fig. <xref ref-type="fig" rid="F1">1F, G</xref>). Tergite VIII entirely narrow, pubescent only on posterior portion (Fig. <xref ref-type="fig" rid="F1">1F</xref>). Epiproct and hypoproct entirely pubescent and setigerous (Fig. <xref ref-type="fig" rid="F1">1F</xref>). Oviscapt subapically broadest, apically triangular, with approximately 13 and 9 apically blunt, peg-like ovisensilla on apico-ventral and -dorsal margins, respectively; subapical, trichoid ovisensillum as long as largest, marginal one (Fig. <xref ref-type="fig" rid="F1">1F</xref>). Spermathecal capsule ellipsoidal; introvert half as deep as capsule height; outer duct not wrinkled in distal 1/3 (Fig. <xref ref-type="fig" rid="F1">1G</xref>).</p><fig id="F1" position="float" orientation="portrait"><label>Figure 1.</label><caption><p>
                <italic><tp:taxon-name><tp:taxon-name-part taxon-name-part-type="genus" reg="Lordiphosa">Lordiphosa</tp:taxon-name-part> <tp:taxon-name-part taxon-name-part-type="species" reg="neokurokawai">neokurokawai</tp:taxon-name-part></tp:taxon-name></italic> (Singh &amp; Gupta, 1981) (♂♀ from Kunming, Yunnan, China): <bold>A</bold> cibarium: anterior sensilla (a s), medial sensilla (m s), posterior sensilla (p s) and sensilla campaniformia (s c) (dorsal view) <bold>B</bold> foreleg tarsus <bold>C</bold> periphallic organs: epandrium (epand), cercus (cerc) and surstylus (sur) (caudal view) <bold>D, E</bold> phallic organs: aedeagus (aed), aedeagal apodeme (aed a), gonopods (gon), hypandrium (hypd) and paramere (pm) (<bold>D</bold> ventral view <bold>E</bold> lateral view) <bold>F</bold> ♀ terminalia: tergite VIII (8T), epiproct (epiprct), hypoproct (hyprct) and oviscapt (ov) <bold>G</bold> spermatheca. Arrowheads indicate the diagnostic characters. Scale bars 0.1 mm.</p></caption><graphic xmlns:xlink="http://www.w3.org/1999/xlink" xlink:href="zookeys-688-049-g001.jpg" position="float" orientation="portrait" xlink:type="simple" id="oo_149244.jpg"/></fig></tp:treatment-sec><tp:treatment-sec sec-type="distribution" id="SECID0EO6AE"><title>Distribution.</title><p>Southwestern China (Sichuan*, Yunnan), India (West Bengal) [* new record].</p></tp:treatment-sec><tp:treatment-sec sec-type="remarks" id="SECID0ET6AE"><title>Remarks.</title><p>This species was first described by <xref ref-type="bibr" rid="B43">Singh and Gupta (1981)</xref> based on three male specimens collected from Darjeeling, West Bengal, India. Later, <xref ref-type="bibr" rid="B53">Zhang (1993b)</xref> reported this species from southwestern China, based on some male and female specimens collected from Kunming, Yunnan, but did not describe the female characters. Here, the description of the female is provided, with a supplementary and revised description for male based on the specimens collected from southwestern China.</p></tp:treatment-sec><ref-list><ref id="B11"><mixed-citation xmlns:xlink="http://www.w3.org/1999/xlink" xlink:type="simple">
          <person-group><name name-style="western"><surname>Ferris</surname><given-names>GF</given-names></name></person-group> (<year>1965</year>) <article-title>External morphology of the adult.</article-title> In: <person-group><name name-style="western"><surname>Demerec</surname><given-names>M</given-names></name></person-group> (<role>Ed.</role>) <issue-title>Biology of Drosophila.</issue-title> <source>Hafner Publishing Company, New York</source>, <fpage>368</fpage>–<lpage>419</lpage>.</mixed-citation></ref><ref id="B43"><mixed-citation xmlns:xlink="http://www.w3.org/1999/xlink" xlink:type="simple">
          <person-group><name name-style="western"><surname>Singh</surname><given-names>BK</given-names></name><name name-style="western"><surname>Gupta</surname><given-names>JP</given-names></name></person-group> (<year>1981</year>) <article-title>New records and new species of <italic><tp:taxon-name><tp:taxon-name-part taxon-name-part-type="genus">Drosophila</tp:taxon-name-part></tp:taxon-name></italic> (<tp:taxon-name><tp:taxon-name-part taxon-name-part-type="order">Diptera</tp:taxon-name-part></tp:taxon-name>: <tp:taxon-name><tp:taxon-name-part taxon-name-part-type="family">Drosophilidae</tp:taxon-name-part></tp:taxon-name>) from India.</article-title> <source>Oriental Insects</source> <volume>15</volume>: <fpage>207</fpage>–<lpage>214</lpage>. <ext-link xlink:type="simple" ext-link-type="doi" xlink:href="10.1080/00305316.1981.10434857">https://doi.org/10.1080/00305316.1981.10434857</ext-link></mixed-citation></ref><ref id="B53"><mixed-citation xmlns:xlink="http://www.w3.org/1999/xlink" xlink:type="simple">
          <person-group><name name-style="western"><surname>Zhang</surname><given-names>WX</given-names></name></person-group> (<year>1993b</year>) <article-title>A review of the taxonomic status of the <italic><tp:taxon-name><tp:taxon-name-part taxon-name-part-type="genus">Lordiphosa</tp:taxon-name-part> <tp:taxon-name-part taxon-name-part-type="species">denticeps</tp:taxon-name-part></tp:taxon-name></italic> group with descriptions of four new species (<tp:taxon-name><tp:taxon-name-part taxon-name-part-type="order">Diptera</tp:taxon-name-part></tp:taxon-name>: <tp:taxon-name><tp:taxon-name-part taxon-name-part-type="family">Drosophilidae</tp:taxon-name-part></tp:taxon-name>).</article-title> <source>Entomotaxonomia</source> <volume>15</volume>: <fpage>144</fpage>–<lpage>154</lpage>. [In Chinese with English summary]</mixed-citation></ref></ref-list></tp:taxon-treatment>
