# Supplementary material for: A review of the genus Lordiphosa Basden in India, with descriptions of four new species from the Himalayan region (Diptera, Drosophilidae)
Source: Zookeys. 2017 Aug 8;(688):49–79. doi: 10.3897/zookeys.688.12590 (PMC5672582; doi:10.3897/zookeys.688.12590)
Supplement: XML Treatment for Lordiphosa curva [file zookeys.688.12590-treatment4.xml]

<!DOCTYPE tp:taxon-treatment
  PUBLIC "-//TaxonX//DTD Taxonomic Treatment Publishing DTD v0 20100105//EN" "tax-treatment-NSO.dtd">
<tp:taxon-treatment xmlns:tp="http://www.plazi.org/taxpub"><tp:treatment-meta><kwd-group><label>Taxon classification</label><kwd><named-content xmlns:xlink="http://www.w3.org/1999/xlink" content-type="kingdom">Animalia</named-content></kwd><kwd><named-content xmlns:xlink="http://www.w3.org/1999/xlink" content-type="order">Diptera</named-content></kwd><kwd><named-content xmlns:xlink="http://www.w3.org/1999/xlink" content-type="family">Drosophilidae</named-content></kwd></kwd-group><mixed-citation publication-type="journal"><person-group><name><surname>Fartyal</surname><given-names>Rajendra S.</given-names></name><name><surname>Sati</surname><given-names>Pradeep C.</given-names></name><name><surname>Pradhan</surname><given-names>Sushmika</given-names></name><name><surname>Kandpal</surname><given-names>Mukul C.</given-names></name><name><surname>Toda</surname><given-names>Masanori J.</given-names></name><name><surname>Chatterjee</surname><given-names>Rabindra N.</given-names></name><name><surname>Singh</surname><given-names>Birendra K.</given-names></name><name><surname>Bhardwai</surname><given-names>Asha</given-names></name></person-group><article-title>A review of the genus <italic><tp:taxon-name><tp:taxon-name-part taxon-name-part-type="genus" reg="Lordiphosa">Lordiphosa</tp:taxon-name-part></tp:taxon-name></italic> Basden in India, with descriptions of four new species from the Himalayan region (<tp:taxon-name><tp:taxon-name-part taxon-name-part-type="order">Diptera</tp:taxon-name-part></tp:taxon-name>, <tp:taxon-name><tp:taxon-name-part taxon-name-part-type="family">Drosophilidae</tp:taxon-name-part></tp:taxon-name>)</article-title><source>Zookeys</source><day>8</day><month>8</month><year>2017</year><volume>2017</volume><issue>688</issue><fpage>49</fpage><lpage>79</lpage><pub-id pub-id-type="doi">10.3897/zookeys.688.12590</pub-id></mixed-citation></tp:treatment-meta><tp:nomenclature><tp:taxon-name>
            <tp:taxon-name-part taxon-name-part-type="genus" reg="Lordiphosa">Lordiphosa</tp:taxon-name-part>
            <tp:taxon-name-part taxon-name-part-type="species" reg="curva">curva</tp:taxon-name-part>
            <object-id xmlns:xlink="http://www.w3.org/1999/xlink" content-type="zoobank" xlink:type="simple">http://zoobank.org/F7A1A1E5-DBE8-4D82-879A-112056A9710E</object-id>
          </tp:taxon-name><tp:taxon-authority>Fartyal &amp; Toda</tp:taxon-authority><tp:taxon-status xmlns:xlink="http://www.w3.org/1999/xlink" xlink:type="simple">sp. n.</tp:taxon-status><xref ref-type="fig" rid="F2">Fig. 2</xref><!--PageBreak--></tp:nomenclature><tp:treatment-sec sec-type="type material" id="SECID0EQBAG"><title>Type material.</title><p>
            <italic>Holotype</italic>. ♂: INDIA: Uttarakhand, Rudraprayag District, Chopta Forest. <named-content xmlns:xlink="http://www.w3.org/1999/xlink" content-type="dwc:verbatimCoordinates" xlink:type="simple"><named-content content-type="geo-json" specific-use="{&#34;type&#34;:&#34;Point&#34;,&#34;coordinates&#34;:[79.253900,30.459333]}" id="NCID0E2BAG" xlink:type="simple">30°27.560'N, 79°15.234'E</named-content></named-content>, 2,700 m a.s.l., 31 August 2010, R. S. Fartyal leg. (<abbrev xmlns:xlink="http://www.w3.org/1999/xlink" content-type="institution" xlink:title="Department of Zoology, H.N.B Garhwal University, Chauras Campus, Srinagar-Garhwal, Uttarakhand, India" id="ABBRID0EACAG" xlink:type="simple">DZHNBGU</abbrev>).</p><p>
            <italic>Paratypes</italic>. INDIA: 1♂, 1♀, same data as the holotype except 1 September 2010 (<named-content xmlns:xlink="http://www.w3.org/1999/xlink" content-type="dwc:institutional_code" xlink:type="simple">MZSIK</named-content>, <named-content xmlns:xlink="http://www.w3.org/1999/xlink" content-type="dwc:institutional_code" xlink:type="simple">SEHU</named-content>).</p></tp:treatment-sec><tp:treatment-sec sec-type="diagnosis" id="SECID0ETCAG"><title>Diagnosis.</title><p>Sex combs composed of thick setae of only distal most TBR on tarsomeres I–III (Fig. <xref ref-type="fig" rid="F2">2D</xref>). Cercus ventrally somewhat obliquely truncated, with approximately eight large, stout spines on ventral margin (Fig. <xref ref-type="fig" rid="F2">2F</xref>). Gonopod concaved proximally on posterior margin in lateral view (Fig. <xref ref-type="fig" rid="F2">2H</xref>). Paramere basally curved ventrad, apically much narrow, subapically with spinule (Fig. <xref ref-type="fig" rid="F2">2G, H</xref>). Female abdominal tergite VIII dorsally with approximately two setae (Fig. <xref ref-type="fig" rid="F2">2I</xref>). Oviscapt with approximately 35 small, lateral ovisensilla (Fig. <xref ref-type="fig" rid="F2">2I</xref>). Spermathecal capsule apically indented (Fig. <xref ref-type="fig" rid="F2">2J</xref>).</p><!--PageBreak--></tp:treatment-sec><tp:treatment-sec sec-type="description" id="SECID0EWDAG"><title>Description</title><p>(not referring to characters commonly seen in the foregoing species, <italic><tp:taxon-name><tp:taxon-name-part taxon-name-part-type="genus" reg="Lordiphosa">L.</tp:taxon-name-part> <tp:taxon-name-part taxon-name-part-type="species" reg="neokurokawai">neokurokawai</tp:taxon-name-part></tp:taxon-name></italic>). <bold>Adult male.</bold> <italic>Head</italic>. Eye with dense, interfacetal setulae. Supracervical setae 16–18 (Fig. <xref ref-type="fig" rid="F2">2A</xref>); postocular setae approximately 19; occipital setae 21–25. Dorsolateral arms of tentorial apodeme divergent, apically curved outward; dorsomedial arm half as long as dorsolateral arm (Fig. <xref ref-type="fig" rid="F2">2A</xref>). Occiput orange yellow, medially dark brown; ocellar triangle and fronto-orbital plates glossy, orange yellow; frontal <!--PageBreak-->vittae mat, greyish orange. Pedicel greyish orange yellow; first flagellomere grey; arista with 3–4 dorsal and one ventral branches in addition to terminal fork. Face orange yellow. Gena orange yellow but dark brown on anteroventral margin. Clypeus orange brown. Palpus yellow. Cibarium: anterolateral projections longer than half width of anterior margin; medial sensilla 20–21; posterior sensilla approximately 20. Prementum ventrally slightly expanded, thicker in ventral than in dorsal portion from lateral view (Fig. <xref ref-type="fig" rid="F2">2B, C</xref>). Labellum with five pseudotracheae per side (Fig. <xref ref-type="fig" rid="F2">2B</xref>).</p><p>
            <italic>Thorax</italic>. Postpronotal lobe grey yellow, with two prominent setae: upper one 0.8 as long as lower one. Scutum and scutellum grey yellow but grey brown medially. Thoracic pleura grey yellow, with dark grey patches. Acrostichal setulae in six rows. Basal scutellar setae divergent; apicals cruciate.</p><p>
            <italic>Wing</italic>. C<sub>1</sub> setae two, subequal in size. Halter opaque white.</p><p>
            <italic>Legs</italic> grey yellow; tarsomere Vs of all legs darker. Foreleg femur with 4–6 long setae in two rows on outer side. Fore- and mid-leg tarsomere Is longer than three succeeding tarsomeres together; hindleg one longer than rest together. Preapical, dorsal setae present on tibiae of all legs; apical setae on tibiae of fore- and mid-legs.</p><p>
            <italic>Abdomen</italic>. Tergites grey yellow, each posteriorly darker. Sternites yellow.</p><p>
            <italic>Terminalia</italic> (Fig. <xref ref-type="fig" rid="F2">2E–H</xref>). Epandrium with 11–14 setae on medial to dorsal portion and approximately four setae on ventral lobe (Fig. <xref ref-type="fig" rid="F2">2E</xref>). Surstylus with 6–7 apically pointed prensisetae arranged along caudobasal margin and 40–42 recurved setae on ventral portion of inner surface (Fig. <xref ref-type="fig" rid="F2">2E, F</xref>). Cercus nearly entirely pubescent except for lateral to ventral margin, with 21–24 setae (Fig. <xref ref-type="fig" rid="F2">2E, F</xref>). Hypandrium caudolaterally pubescent and fused to gonopod, with a pair of inward extended plates apically articulated to bases of parameres (Fig. <xref ref-type="fig" rid="F2">2G</xref>).</p><p>
            <italic>Measurements</italic> (holotype / 1♂ paratype, in mm). <abbrev xmlns:xlink="http://www.w3.org/1999/xlink" xlink:title="straight distance from anterior edge of pedicel to tip of abdomen" id="ABBRID0ELGAG" xlink:type="simple">BL</abbrev> (straight distance from anterior edge of pedicel to tip of abdomen) = 2.65 / 2.77, <abbrev xmlns:xlink="http://www.w3.org/1999/xlink" xlink:title="distance from anterior notal margin to apex of scutellum" id="ABBRID0EPGAG" xlink:type="simple">ThL</abbrev> (distance from anterior notal margin to apex of scutellum) = 1.30 / 1.42, <abbrev xmlns:xlink="http://www.w3.org/1999/xlink" xlink:title="distance from humeral cross vein to wing apex" id="ABBRID0ETGAG" xlink:type="simple">WL</abbrev> (distance from humeral cross vein to wing apex) = 3.47 / 3.67, <abbrev xmlns:xlink="http://www.w3.org/1999/xlink" xlink:title="maximum wing width" id="ABBRID0EXGAG" xlink:type="simple">WW</abbrev> (maximum wing width) = 1.40 / 1.54.</p><p>
            <italic>Indices</italic> (holotype / 1♂ paratype, in ratio). <abbrev xmlns:xlink="http://www.w3.org/1999/xlink" xlink:title="frontal width / head width" id="ABBRID0E6GAG" xlink:type="simple">FW/HW</abbrev> (frontal width / head width) = 0.51 / 0.55, <abbrev xmlns:xlink="http://www.w3.org/1999/xlink" xlink:title="maximum width of gena / maximum diameter of eye" id="ABBRID0EDHAG" xlink:type="simple">ch/o</abbrev> (maximum width of gena / maximum diameter of eye) = 0.28 / 0.27, <abbrev xmlns:xlink="http://www.w3.org/1999/xlink" xlink:title="proclinate orbital seta / posterior reclinate orbital seta in length" id="ABBRID0EHHAG" xlink:type="simple">prob</abbrev> (proclinate orbital seta / posterior reclinate orbital seta in length) = 0.70 / 0.81, <abbrev xmlns:xlink="http://www.w3.org/1999/xlink" xlink:title="anterior reclinate orbital seta / posterior reclinate orbital seta in length" id="ABBRID0ELHAG" xlink:type="simple">rcorb</abbrev> (anterior reclinate orbital seta / posterior reclinate orbital seta in length) = 0.32 / 0.35, <abbrev xmlns:xlink="http://www.w3.org/1999/xlink" xlink:title="subvibrissal seta / vibrissa in length" id="ABBRID0EPHAG" xlink:type="simple">vb</abbrev> (subvibrissal seta / vibrissa in length) = 0.52 / 0.50, <abbrev xmlns:xlink="http://www.w3.org/1999/xlink" xlink:title="anterior dorsocentral seta / posterior dorsocentral seta in length" id="ABBRID0ETHAG" xlink:type="simple">dcl</abbrev> (anterior dorsocentral seta / posterior dorsocentral seta in length) = 0.65 / 0.64, <abbrev xmlns:xlink="http://www.w3.org/1999/xlink" xlink:title="basal scutellar seta / apical scutellar seta in length" id="ABBRID0EXHAG" xlink:type="simple">sctl</abbrev> (basal scutellar seta / apical scutellar seta in length) = 1.18 / 1.17, <abbrev xmlns:xlink="http://www.w3.org/1999/xlink" xlink:title="anterior katepisternal seta / posterior katepisternal seta in length" id="ABBRID0E2HAG" xlink:type="simple">sterno</abbrev> (anterior katepisternal seta / posterior katepisternal seta in length) = 0.57 / 0.50, <abbrev xmlns:xlink="http://www.w3.org/1999/xlink" xlink:title="distance between proclinate and posterior reclinate orbital setae / distance between inner vertical and posterior reclinate orbital setae" id="ABBRID0E6HAG" xlink:type="simple">orbito</abbrev> (distance between proclinate and posterior reclinate orbital setae / distance between inner vertical and posterior reclinate orbital setae) = 0.54 / 0.53, <abbrev xmlns:xlink="http://www.w3.org/1999/xlink" xlink:title="distance between ipsilateral dorsocentral setae / distance between anterior dorsocentral setae" id="ABBRID0EDIAG" xlink:type="simple">dcp</abbrev> (distance between ipsilateral dorsocentral setae / distance between anterior dorsocentral setae) = 0.55 / 0.57, <abbrev xmlns:xlink="http://www.w3.org/1999/xlink" xlink:title="distance between ipsilateral scutellar setae / distance between apical scutellar setae" id="ABBRID0EHIAG" xlink:type="simple">sctlp</abbrev> (distance between ipsilateral scutellar setae / distance between apical scutellar setae) = 1.09 /1.03, <abbrev xmlns:xlink="http://www.w3.org/1999/xlink" xlink:title="2nd costal section between subcostal break and R2+3 / 3rd costal section between R2+3 and R4+5" id="ABBRID0ELIAG" xlink:type="simple">C</abbrev> (2nd costal section between subcostal break and R<sub>2+3</sub> / 3rd costal section between R<sub>2+3</sub> and R<sub>4+5</sub>) =3.70 / 3.21, <abbrev xmlns:xlink="http://www.w3.org/1999/xlink" xlink:title="3rd costal section between R2+3 and R4+5 / M1 between r-m and dm-cu" id="ABBRID0EVIAG" xlink:type="simple">4c</abbrev> (3rd costal section between R<sub>2+3</sub> and R<sub>4+5</sub> / M<sub>1</sub> between r-m and dm-cu) = 0.62 / 0.69, <abbrev xmlns:xlink="http://www.w3.org/1999/xlink" xlink:title="M1 between dm-cu and wing margin / M1 between r-m and dm-cu" id="ABBRID0E6IAG" xlink:type="simple">4v</abbrev> (M<sub>1</sub> between dm-cu and wing margin / M<sub>1</sub> between r-m and dm-cu) = 1.62 / 1.62, <abbrev xmlns:xlink="http://www.w3.org/1999/xlink" xlink:title="CuA1 between dm-cu and wing margin / dm-cu between M1 and CuA1" id="ABBRID0EHJAG" xlink:type="simple">5x</abbrev> (CuA<sub>1</sub> between dm-cu and wing margin / dm-cu between M<sub>1</sub> and CuA<sub>1</sub>) = 1.64 / 1.70, <abbrev xmlns:xlink="http://www.w3.org/1999/xlink" xlink:title="3rd costal section between R2+3 and R4+5 / distance between distal ends of R4+5 and M1" id="ABBRID0ERJAG" xlink:type="simple">ac</abbrev> (3rd costal section between R<sub>2+3</sub> and R<sub>4+5</sub> / distance between distal ends of R<sub>4+5</sub> and M<sub>1</sub>) = 2.08 / 2.51, <abbrev xmlns:xlink="http://www.w3.org/1999/xlink" xlink:title="CuA1 between dm-cu and wing margin / M1 between r-m and dm-cu" id="ABBRID0E4JAG" xlink:type="simple">M</abbrev> (CuA<sub>1</sub> between dm-cu and wing margin / M<sub>1</sub> between r-m and dm-cu) = 0.49 / 0.50, <abbrev xmlns:xlink="http://www.w3.org/1999/xlink" xlink:title="(length of heavy setation in 3rd costal section + length of light setation in 3rd costal section" id="ABBRID0EFKAG" xlink:type="simple">C3F</abbrev> (length of heavy setation in 3rd costal section + length of light setation in 3rd costal section) = 0.50 / 0.58.</p><p>
            <bold>Adult female.</bold> Head, thorax, wings, and legs as in male, except for absence of sex combs on foreleg tarsus.</p><p>
            <italic>Terminalia</italic> (Fig. <xref ref-type="fig" rid="F2">2I, J</xref>). Tergite VIII pubescent laterally to dorsally (Fig. <xref ref-type="fig" rid="F2">2I</xref>). Epiproct and hypoproct entirely pubescent and setigerous (Fig. <xref ref-type="fig" rid="F2">2I</xref>). Oviscapt broad from basal to subapical portion, apically triangular, with 9–11 apically blunt, stout, peg-like ovisensilla on apicodorsal margin and 13–15 ones proximally reducing in size and increasing in interspace on ventral margin (Fig. <xref ref-type="fig" rid="F2">2I</xref>). Spermathecal capsule ellipsoidal, basally horizontally wrinkled; introvert 2/5 as deep as capsule height (Fig. <xref ref-type="fig" rid="F2">2J</xref>).</p><p>
            <italic>Measurements</italic> (1♀ paratype, in mm). <abbrev xmlns:xlink="http://www.w3.org/1999/xlink" xlink:title="straight distance from anterior edge of pedicel to tip of abdomen" id="ABBRID0EJLAG" xlink:type="simple">BL</abbrev> = 2.84, <abbrev xmlns:xlink="http://www.w3.org/1999/xlink" xlink:title="distance from anterior notal margin to apex of scutellum" id="ABBRID0ENLAG" xlink:type="simple">ThL</abbrev> = 1.39, <abbrev xmlns:xlink="http://www.w3.org/1999/xlink" xlink:title="distance from humeral cross vein to wing apex" id="ABBRID0ERLAG" xlink:type="simple">WL</abbrev> = 3.54, <abbrev xmlns:xlink="http://www.w3.org/1999/xlink" xlink:title="maximum wing width" id="ABBRID0EVLAG" xlink:type="simple">WW</abbrev> = 1.44.</p><p>
            <italic>Indices</italic> (1♀ paratype, in ratio). <abbrev xmlns:xlink="http://www.w3.org/1999/xlink" xlink:title="frontal width / head width" id="ABBRID0E4LAG" xlink:type="simple">FW/HW</abbrev> = 0.50, <abbrev xmlns:xlink="http://www.w3.org/1999/xlink" xlink:title="maximum width of gena / maximum diameter of eye" id="ABBRID0EBMAG" xlink:type="simple">ch/o</abbrev> = 0.28, prorb = 0.76, <abbrev xmlns:xlink="http://www.w3.org/1999/xlink" xlink:title="anterior reclinate orbital seta / posterior reclinate orbital seta in length" id="ABBRID0EFMAG" xlink:type="simple">rcorb</abbrev> = 0.34, <abbrev xmlns:xlink="http://www.w3.org/1999/xlink" xlink:title="subvibrissal seta / vibrissa in length" id="ABBRID0EJMAG" xlink:type="simple">vb</abbrev> = 0.38, <abbrev xmlns:xlink="http://www.w3.org/1999/xlink" xlink:title="anterior dorsocentral seta / posterior dorsocentral seta in length" id="ABBRID0ENMAG" xlink:type="simple">dcl</abbrev> = 0.66, <abbrev xmlns:xlink="http://www.w3.org/1999/xlink" xlink:title="basal scutellar seta / apical scutellar seta in length" id="ABBRID0ERMAG" xlink:type="simple">sctl</abbrev> = 1.26, <abbrev xmlns:xlink="http://www.w3.org/1999/xlink" xlink:title="anterior katepisternal seta / posterior katepisternal seta in length" id="ABBRID0EVMAG" xlink:type="simple">sterno</abbrev> = 0.48, <abbrev xmlns:xlink="http://www.w3.org/1999/xlink" xlink:title="distance between proclinate and posterior reclinate orbital setae / distance between inner vertical and posterior reclinate orbital setae" id="ABBRID0EZMAG" xlink:type="simple">orbito</abbrev> = 0.57, <abbrev xmlns:xlink="http://www.w3.org/1999/xlink" xlink:title="distance between ipsilateral dorsocentral setae / distance between anterior dorsocentral setae" id="ABBRID0E4MAG" xlink:type="simple">dcp</abbrev> = 0.54, <abbrev xmlns:xlink="http://www.w3.org/1999/xlink" xlink:title="distance between ipsilateral scutellar setae / distance between apical scutellar setae" id="ABBRID0EBNAG" xlink:type="simple">sctlp</abbrev> = 1.20, <abbrev xmlns:xlink="http://www.w3.org/1999/xlink" xlink:title="2nd costal section between subcostal break and R2+3 / 3rd costal section between R2+3 and R4+5" id="ABBRID0EFNAG" xlink:type="simple">C</abbrev> = 3.30, <abbrev xmlns:xlink="http://www.w3.org/1999/xlink" xlink:title="3rd costal section between R2+3 and R4+5 / M1 between r-m and dm-cu" id="ABBRID0EJNAG" xlink:type="simple">4c</abbrev> = 0.69, <abbrev xmlns:xlink="http://www.w3.org/1999/xlink" xlink:title="M1 between dm-cu and wing margin / M1 between r-m and dm-cu" id="ABBRID0ENNAG" xlink:type="simple">4v</abbrev> = 1.64, <abbrev xmlns:xlink="http://www.w3.org/1999/xlink" xlink:title="CuA1 between dm-cu and wing margin / dm-cu between M1 and CuA1" id="ABBRID0ERNAG" xlink:type="simple">5x</abbrev> = 1.66, <abbrev xmlns:xlink="http://www.w3.org/1999/xlink" xlink:title="3rd costal section between R2+3 and R4+5 / distance between distal ends of R4+5 and M1" id="ABBRID0EVNAG" xlink:type="simple">ac</abbrev> = 2.64, <abbrev xmlns:xlink="http://www.w3.org/1999/xlink" xlink:title="CuA1 between dm-cu and wing margin / M1 between r-m and dm-cu" id="ABBRID0EZNAG" xlink:type="simple">M</abbrev> = 0.50, <abbrev xmlns:xlink="http://www.w3.org/1999/xlink" xlink:title="(length of heavy setation in 3rd costal section + length of light setation in 3rd costal section" id="ABBRID0E4NAG" xlink:type="simple">C3F</abbrev> = 0.46.</p><fig id="F2" position="float" orientation="portrait"><label>Figure 2.</label><caption><p>
                <italic><tp:taxon-name><tp:taxon-name-part taxon-name-part-type="genus" reg="Lordiphosa">Lordiphosa</tp:taxon-name-part> <tp:taxon-name-part taxon-name-part-type="species" reg="curva">curva</tp:taxon-name-part></tp:taxon-name></italic> Fartyal &amp; Toda, sp. n. (♂♀ paratypes from Chopta Forest, Uttarakhand, India): <bold>A</bold> occiput: dorsolateral arms (dl a) and dorsomedial arm (dm a) of tentorial apodeme and supracervical setae (spc s) <bold>B, C</bold> proboscis: prementum (premnt) (<bold>B</bold> lateral view <bold>C</bold> posterior view) <bold>D</bold> foreleg tarsus <bold>E, F</bold> periphallic organs (<bold>E</bold> caudolateral view <bold>F</bold> caudal view) <bold>G, H</bold> phallic organs (<bold>G</bold> ventral view <bold>H</bold> lateral view) <bold>I</bold> ♀ terminalia <bold>J</bold> spermathecae. Scale bars 0.1 mm.</p></caption><graphic xmlns:xlink="http://www.w3.org/1999/xlink" xlink:href="zookeys-688-049-g002.jpg" position="float" orientation="portrait" xlink:type="simple" id="oo_149245.jpg"/></fig></tp:treatment-sec><tp:treatment-sec sec-type="etymology" id="SECID0ETPAG"><title>Etymology.</title><p>The specific name <tp:taxon-name><tp:taxon-name-part taxon-name-part-type="species" reg="curva">curva</tp:taxon-name-part></tp:taxon-name> = “curved” refers to the paramere basally curved ventrally.</p></tp:treatment-sec><tp:treatment-sec sec-type="distribution" id="SECID0ECQAG"><title>Distribution.</title><p>India (Uttarakhand).</p></tp:treatment-sec><tp:treatment-sec sec-type="remarks" id="SECID0EHQAG"><title>Remarks.</title><p>This species closely resembles <italic><tp:taxon-name><tp:taxon-name-part taxon-name-part-type="genus" reg="Lordiphosa">L.</tp:taxon-name-part> <tp:taxon-name-part taxon-name-part-type="species" reg="neokurokawai">neokurokawai</tp:taxon-name-part></tp:taxon-name></italic> in having only one ventral branch of arista, the long, apically pointed paramere curved ventrad medially and outward apically, and the epandrium and the surstylus nearly identical in morphology, but can be clearly distinguished from it by the diagnostic characters.</p></tp:treatment-sec></tp:taxon-treatment>
