# Supplementary material for: A review of the genus Lordiphosa Basden in India, with descriptions of four new species from the Himalayan region (Diptera, Drosophilidae)
Source: Zookeys. 2017 Aug 8;(688):49–79. doi: 10.3897/zookeys.688.12590 (PMC5672582; doi:10.3897/zookeys.688.12590)
Supplement: XML Treatment for Lordiphosa nigricolor [file zookeys.688.12590-treatment6.xml]

<!DOCTYPE tp:taxon-treatment
  PUBLIC "-//TaxonX//DTD Taxonomic Treatment Publishing DTD v0 20100105//EN" "tax-treatment-NSO.dtd">
<tp:taxon-treatment xmlns:tp="http://www.plazi.org/taxpub"><tp:treatment-meta><kwd-group><label>Taxon classification</label><kwd><named-content xmlns:xlink="http://www.w3.org/1999/xlink" content-type="kingdom">Animalia</named-content></kwd><kwd><named-content xmlns:xlink="http://www.w3.org/1999/xlink" content-type="order">Diptera</named-content></kwd><kwd><named-content xmlns:xlink="http://www.w3.org/1999/xlink" content-type="family">Drosophilidae</named-content></kwd></kwd-group><mixed-citation publication-type="journal"><person-group><name><surname>Fartyal</surname><given-names>Rajendra S.</given-names></name><name><surname>Sati</surname><given-names>Pradeep C.</given-names></name><name><surname>Pradhan</surname><given-names>Sushmika</given-names></name><name><surname>Kandpal</surname><given-names>Mukul C.</given-names></name><name><surname>Toda</surname><given-names>Masanori J.</given-names></name><name><surname>Chatterjee</surname><given-names>Rabindra N.</given-names></name><name><surname>Singh</surname><given-names>Birendra K.</given-names></name><name><surname>Bhardwai</surname><given-names>Asha</given-names></name></person-group><article-title>A review of the genus <italic><tp:taxon-name><tp:taxon-name-part taxon-name-part-type="genus" reg="Lordiphosa">Lordiphosa</tp:taxon-name-part></tp:taxon-name></italic> Basden in India, with descriptions of four new species from the Himalayan region (<tp:taxon-name><tp:taxon-name-part taxon-name-part-type="order">Diptera</tp:taxon-name-part></tp:taxon-name>, <tp:taxon-name><tp:taxon-name-part taxon-name-part-type="family">Drosophilidae</tp:taxon-name-part></tp:taxon-name>)</article-title><source>Zookeys</source><day>8</day><month>8</month><year>2017</year><volume>2017</volume><issue>688</issue><fpage>49</fpage><lpage>79</lpage><pub-id pub-id-type="doi">10.3897/zookeys.688.12590</pub-id></mixed-citation></tp:treatment-meta><tp:nomenclature><tp:taxon-name>
            <tp:taxon-name-part taxon-name-part-type="genus" reg="Lordiphosa">Lordiphosa</tp:taxon-name-part>
            <tp:taxon-name-part taxon-name-part-type="species" reg="nigricolor">nigricolor</tp:taxon-name-part>
          </tp:taxon-name><tp:taxon-authority>species group</tp:taxon-authority><tp:nomenclature-citation-list><tp:nomenclature-citation><tp:taxon-name>
                <tp:taxon-name-part taxon-name-part-type="genus" reg="Drosophila">Drosophila</tp:taxon-name-part> <tp:taxon-name-part taxon-name-part-type="species" reg="nigricolor">nigricolor</tp:taxon-name-part></tp:taxon-name><comment>species group, Laštovka &amp; Máca, 1978: 418.</comment></tp:nomenclature-citation><tp:nomenclature-citation><tp:taxon-name>
                <tp:taxon-name-part taxon-name-part-type="genus" reg="Lordiphosa">Lordiphosa</tp:taxon-name-part> <tp:taxon-name-part taxon-name-part-type="species" reg="nigricolor">nigricolor</tp:taxon-name-part></tp:taxon-name><comment>species group: <xref ref-type="bibr" rid="B3">Bächli et al., 2004</xref>: 264.</comment></tp:nomenclature-citation></tp:nomenclature-citation-list></tp:nomenclature><tp:treatment-sec sec-type="diagnosis" id="SECID0EDVAG"><title>Diagnosis.</title><p>Acrostichal setulae in line with and anterior to dorsocentrals as long as others. Male foreleg tarsomeres without sex combs. Epandrium more or less projected or expanded on caudosubmedial margin near surstylus (Figs <xref ref-type="fig" rid="F3">3D</xref>, <xref ref-type="fig" rid="F4">4C, D</xref>, <xref ref-type="fig" rid="F6">6A, B</xref>, <xref ref-type="fig" rid="F7">7B</xref>).</p></tp:treatment-sec><tp:treatment-sec sec-type="key" id="SECID0E1VAG"><title>Key to Indian species of the <italic><tp:taxon-name><tp:taxon-name-part taxon-name-part-type="species" reg="nigricolor">nigricolor</tp:taxon-name-part></tp:taxon-name></italic> group</title><table-wrap content-type="key" position="anchor" orientation="portrait"><table id="TID0EWTAE" rules="all"><tbody><tr><td rowspan="1" colspan="1">1</td><td rowspan="1" colspan="1">Epandrium with large flap covering surstylus on caudosubapical margin (Figs <xref ref-type="fig" rid="F4">4C, D</xref>, <xref ref-type="fig" rid="F6">6A, B</xref>); oviscapt medially broad and humped in lateral view, distally narrowing and curved ventrad, with large, sclerotized perineal plate between them (Figs <xref ref-type="fig" rid="F4">4G, H</xref>, <xref ref-type="fig" rid="F6">6E, F</xref>)</td><td rowspan="1" colspan="1">
                    <bold>2</bold>
                  </td></tr><tr><td rowspan="1" colspan="1">–</td><td rowspan="1" colspan="1">Epandrium without large flap on caudosubapical margin (Figs <xref ref-type="fig" rid="F3">3D</xref>, <xref ref-type="fig" rid="F7">7B</xref>); oviscapt neither medially humped in lateral view nor distally curved ventrad, without sclerotized perineal plate between them (Fig. <xref ref-type="fig" rid="F3">3G</xref>)</td><td rowspan="1" colspan="1">
                    <bold>3</bold>
                  </td></tr><tr><td rowspan="1" colspan="1">2.</td><td rowspan="1" colspan="1">Epandrial, caudosubapical flap serrate on dorsal margin (Fig. <xref ref-type="fig" rid="F4">4C, D</xref>)</td><td rowspan="1" colspan="1">
                    <bold><italic><tp:taxon-name><tp:taxon-name-part taxon-name-part-type="species" reg="ayarpathaensis">ayarpathaensis</tp:taxon-name-part></tp:taxon-name></italic> Kandpal &amp; Singh, sp. n.</bold>
                  </td></tr><tr><td rowspan="1" colspan="1">–</td><td rowspan="1" colspan="1">Epandrial, caudosubapical flap not serrate on dorsal margin (Fig. <xref ref-type="fig" rid="F6">6A, B</xref>)</td><td rowspan="1" colspan="1">
                    <bold><italic><tp:taxon-name><tp:taxon-name-part taxon-name-part-type="species" reg="makaibarensis">makaibarensis</tp:taxon-name-part></tp:taxon-name></italic> Pradhan &amp; Chatterjee, sp. n.</bold>
                  </td></tr><tr><td rowspan="1" colspan="1">3</td><td rowspan="1" colspan="1">Paramere apically not hirsute, unevenly bifurcated (Fig. <xref ref-type="fig" rid="F3">3F</xref>)</td><td rowspan="1" colspan="1">
                    <bold><italic><tp:taxon-name><tp:taxon-name-part taxon-name-part-type="species" reg="antillaria">antillaria</tp:taxon-name-part></tp:taxon-name></italic> (Okada, 1984)</bold>
                  </td></tr><tr><td rowspan="1" colspan="1">–</td><td rowspan="1" colspan="1">Paramere apically hirsute (Fig. <xref ref-type="fig" rid="F7">7C, D</xref>)</td><td rowspan="1" colspan="1">
                    <bold>4</bold>
                  </td></tr><tr><td rowspan="1" colspan="1">4</td><td rowspan="1" colspan="1">Hypandrium not shorter than twice of width (Fig. <xref ref-type="fig" rid="F7">7C</xref>)</td><td rowspan="1" colspan="1">
                    <bold>5</bold>
                  </td></tr><tr><td rowspan="1" colspan="1">–</td><td rowspan="1" colspan="1">Hypandrium shorter than twice of width</td><td rowspan="1" colspan="1">
                    <bold>6</bold>
                  </td></tr><tr><td rowspan="1" colspan="1">5</td><td rowspan="1" colspan="1">Ventral branches of parameres symmetric in length, apically truncated; arista with five dorsal and two ventral branches in addition to terminal fork</td><td rowspan="1" colspan="1">
                    <bold><italic><tp:taxon-name><tp:taxon-name-part taxon-name-part-type="species" reg="nigrovesca">nigrovesca</tp:taxon-name-part></tp:taxon-name></italic> (Lin &amp; Ting, 1971)</bold>
                  </td></tr><tr><td rowspan="1" colspan="1">–</td><td rowspan="1" colspan="1">Ventral branches of parameres asymmetric in length, apically pointed (Fig. <xref ref-type="fig" rid="F7">7C, D</xref>); arista with 6–7 dorsal and 3–4 ventral branches (Fig. <xref ref-type="fig" rid="F7">7A</xref>)</td><td rowspan="1" colspan="1">
                    <bold><italic><tp:taxon-name><tp:taxon-name-part taxon-name-part-type="species" reg="srinagarensis">srinagarensis</tp:taxon-name-part></tp:taxon-name></italic> Sati &amp; Fartyal, sp. n.</bold>
                  </td></tr><tr><td rowspan="1" colspan="1">6</td><td rowspan="1" colspan="1">Epandrial, ventral lobe not extending beyond distal end of surstylus</td><td rowspan="1" colspan="1">
                    <bold><italic><tp:taxon-name><tp:taxon-name-part taxon-name-part-type="species" reg="coei">coei</tp:taxon-name-part></tp:taxon-name></italic> (Okada, 1966)</bold>
                  </td></tr><tr><td rowspan="1" colspan="1">–</td><td rowspan="1" colspan="1">Epandrial, ventral lobe much elongated, extending beyond distal end of surstylus</td><td rowspan="1" colspan="1">
                    <bold>7</bold>
                  </td></tr><tr><td rowspan="1" colspan="1">7.</td><td rowspan="1" colspan="1">Hypandrium triangular, anteriorly narrowing; dm-cu crossvein somewhat clouded</td><td rowspan="1" colspan="1">
                    <bold><italic><tp:taxon-name><tp:taxon-name-part taxon-name-part-type="species" reg="himalayana">himalayana</tp:taxon-name-part></tp:taxon-name></italic> (Gupta &amp; Gupta, 1991)</bold>
                  </td></tr><tr><td rowspan="1" colspan="1">–</td><td rowspan="1" colspan="1">Hypandrium quadrate; dm-cu crossvein clear</td><td rowspan="1" colspan="1">
                    <bold><italic><tp:taxon-name><tp:taxon-name-part taxon-name-part-type="species" reg="peniglobosa">peniglobosa</tp:taxon-name-part></tp:taxon-name></italic> (Kumar &amp; Gupta, 1990)</bold>
                  </td></tr></tbody></table></table-wrap></tp:treatment-sec><tp:treatment-sec><!--Section generated to contain objects referenced in tp:taxon-treatment.--><fig id="F3" position="float" orientation="portrait"><label>Figure 3.</label><caption><p>
                <italic><tp:taxon-name><tp:taxon-name-part taxon-name-part-type="genus" reg="Lordiphosa">Lordiphosa</tp:taxon-name-part> <tp:taxon-name-part taxon-name-part-type="species" reg="antillaria">antillaria</tp:taxon-name-part></tp:taxon-name></italic> (Okada, 1984) (♂♀ from Bagdogra, Assam, West Bengal, India): <bold>A</bold> ♂ left lateral habitus <bold>B</bold> antenna <bold>C</bold> mouthparts (lateral view) <bold>D</bold> periphallic organs (caudolateral view) <bold>E, F</bold> phallic organs (aedeagal apodeme broken) (<bold>E</bold> ventral view <bold>F</bold> ventrolateral view) <bold>G</bold> ♀ terminalia <bold>H</bold> spermatheca. Scale bars 0.5 mm <bold>A</bold>; 0.1 mm <bold>B–H</bold>.</p></caption><graphic xmlns:xlink="http://www.w3.org/1999/xlink" xlink:href="zookeys-688-049-g003.jpg" position="float" orientation="portrait" xlink:type="simple" id="oo_149246.jpg"/></fig><fig id="F4" position="float" orientation="portrait"><label>Figure 4.</label><caption><p>
                <italic><tp:taxon-name><tp:taxon-name-part taxon-name-part-type="genus" reg="Lordiphosa">Lordiphosa</tp:taxon-name-part> <tp:taxon-name-part taxon-name-part-type="species" reg="ayarpathaensis">ayarpathaensis</tp:taxon-name-part></tp:taxon-name></italic> Kandpal &amp; Singh, sp. n. (♂♀ paratypes from Ayarpatha, Nainital district, Kumaon, Uttarakhand, India): <bold>A, B</bold> proboscis (<bold>A</bold> lateral view <bold>B</bold> posterior view) <bold>C, D</bold> periphallic organs (<bold>C</bold> caudolateral view <bold>D</bold> caudoventral view) <bold>E, F</bold> phallic organs: aedeagal basal processes (aed b p) (<bold>E</bold> ventral view <bold>F</bold> lateral view) <bold>G, H</bold> ♀ terminalia: perineal plate (per pl) (<bold>G</bold> lateral view <bold>H</bold> ventral view) <bold>I</bold> spermatheca. Scale bars 0.1 mm.</p></caption><graphic xmlns:xlink="http://www.w3.org/1999/xlink" xlink:href="zookeys-688-049-g004.jpg" position="float" orientation="portrait" xlink:type="simple" id="oo_149247.jpg"/></fig><fig id="F6" position="float" orientation="portrait"><label>Figure 6.</label><caption><p>
                <italic><tp:taxon-name><tp:taxon-name-part taxon-name-part-type="genus" reg="Lordiphosa">Lordiphosa</tp:taxon-name-part> <tp:taxon-name-part taxon-name-part-type="species" reg="makaibarensis">makaibarensis</tp:taxon-name-part></tp:taxon-name></italic> Pradhan &amp; Chatterjee, sp. n. (♂ paratype from Kurseong, Darjeeling, West Bengal, India): <bold>A, B</bold> periphallic organs (<bold>A</bold> caudolateral view <bold>B</bold> caudoventral view) <bold>C, D</bold> phallic organs (<bold>C</bold> ventral view <bold>D</bold> lateral view) <bold>E, F</bold> oviscapt (<bold>E</bold> lateral view <bold>F</bold> ventral view). Scale bars 0.1 mm.</p></caption><graphic xmlns:xlink="http://www.w3.org/1999/xlink" xlink:href="zookeys-688-049-g006.jpg" position="float" orientation="portrait" xlink:type="simple" id="oo_149249.jpg"/></fig><fig id="F7" position="float" orientation="portrait"><label>Figure 7.</label><caption><p>
                <italic><tp:taxon-name><tp:taxon-name-part taxon-name-part-type="genus" reg="Lordiphosa">Lordiphosa</tp:taxon-name-part> <tp:taxon-name-part taxon-name-part-type="species" reg="srinagarensis">srinagarensis</tp:taxon-name-part></tp:taxon-name></italic> Sati &amp; Fartyal, sp. n. (♂ paratype from HNB Garhwal University, Srinagar, Garhwal, Uttarakhand, India): <bold>A</bold> head (frontal view) <bold>B</bold> periphallic organs (caudolateral view) <bold>C, D</bold> phallic organs (<bold>C</bold> ventral view <bold>D</bold> lateral view). Scale bars 0.1 mm.</p></caption><graphic xmlns:xlink="http://www.w3.org/1999/xlink" xlink:href="zookeys-688-049-g007.jpg" position="float" orientation="portrait" xlink:type="simple" id="oo_149250.jpg"/></fig></tp:treatment-sec><ref-list><ref id="B3"><mixed-citation xmlns:xlink="http://www.w3.org/1999/xlink" xlink:type="simple">
          <person-group><name name-style="western"><surname>Bächli</surname><given-names>G</given-names></name><name name-style="western"><surname>Vilela</surname><given-names>CR</given-names></name><name name-style="western"><surname>Andersson</surname><given-names>Escher S</given-names></name><name name-style="western"><surname>Saura</surname><given-names>A</given-names></name></person-group> (<year>2004</year>) The <tp:taxon-name><tp:taxon-name-part taxon-name-part-type="family">Drosophilidae</tp:taxon-name-part></tp:taxon-name> (<tp:taxon-name><tp:taxon-name-part taxon-name-part-type="order">Diptera</tp:taxon-name-part></tp:taxon-name>) of Fennoscandia and Denmark. Fauna Entomologica Scandinavica Volume 39. Brill Leiden, 362 pp.</mixed-citation></ref></ref-list></tp:taxon-treatment>
