# Supplementary material for: A review of the genus Lordiphosa Basden in India, with descriptions of four new species from the Himalayan region (Diptera, Drosophilidae)
Source: Zookeys. 2017 Aug 8;(688):49–79. doi: 10.3897/zookeys.688.12590 (PMC5672582; doi:10.3897/zookeys.688.12590)
Supplement: XML Treatment for Lordiphosa antillaria [file zookeys.688.12590-treatment7.xml]

<!DOCTYPE tp:taxon-treatment
  PUBLIC "-//TaxonX//DTD Taxonomic Treatment Publishing DTD v0 20100105//EN" "tax-treatment-NSO.dtd">
<tp:taxon-treatment xmlns:tp="http://www.plazi.org/taxpub"><tp:treatment-meta><kwd-group><label>Taxon classification</label><kwd><named-content xmlns:xlink="http://www.w3.org/1999/xlink" content-type="kingdom">Animalia</named-content></kwd><kwd><named-content xmlns:xlink="http://www.w3.org/1999/xlink" content-type="order">Diptera</named-content></kwd><kwd><named-content xmlns:xlink="http://www.w3.org/1999/xlink" content-type="family">Drosophilidae</named-content></kwd></kwd-group><mixed-citation publication-type="journal"><person-group><name><surname>Fartyal</surname><given-names>Rajendra S.</given-names></name><name><surname>Sati</surname><given-names>Pradeep C.</given-names></name><name><surname>Pradhan</surname><given-names>Sushmika</given-names></name><name><surname>Kandpal</surname><given-names>Mukul C.</given-names></name><name><surname>Toda</surname><given-names>Masanori J.</given-names></name><name><surname>Chatterjee</surname><given-names>Rabindra N.</given-names></name><name><surname>Singh</surname><given-names>Birendra K.</given-names></name><name><surname>Bhardwai</surname><given-names>Asha</given-names></name></person-group><article-title>A review of the genus <italic><tp:taxon-name><tp:taxon-name-part taxon-name-part-type="genus" reg="Lordiphosa">Lordiphosa</tp:taxon-name-part></tp:taxon-name></italic> Basden in India, with descriptions of four new species from the Himalayan region (<tp:taxon-name><tp:taxon-name-part taxon-name-part-type="order">Diptera</tp:taxon-name-part></tp:taxon-name>, <tp:taxon-name><tp:taxon-name-part taxon-name-part-type="family">Drosophilidae</tp:taxon-name-part></tp:taxon-name>)</article-title><source>Zookeys</source><day>8</day><month>8</month><year>2017</year><volume>2017</volume><issue>688</issue><fpage>49</fpage><lpage>79</lpage><pub-id pub-id-type="doi">10.3897/zookeys.688.12590</pub-id></mixed-citation></tp:treatment-meta><tp:nomenclature><tp:taxon-name>
            <tp:taxon-name-part taxon-name-part-type="genus" reg="Lordiphosa">Lordiphosa</tp:taxon-name-part>
            <tp:taxon-name-part taxon-name-part-type="species" reg="antillaria">antillaria</tp:taxon-name-part>
          </tp:taxon-name><tp:taxon-authority>(Okada)</tp:taxon-authority><xref ref-type="fig" rid="F3">Fig. 3</xref><tp:nomenclature-citation-list><tp:nomenclature-citation><tp:taxon-name>
                <tp:taxon-name-part taxon-name-part-type="genus" reg="Drosophila">Drosophila</tp:taxon-name-part> (<tp:taxon-name-part taxon-name-part-type="subgenus" reg="Lordiphosa">Lordiphosa</tp:taxon-name-part>) <tp:taxon-name-part taxon-name-part-type="species" reg="antillaria">antillaria</tp:taxon-name-part></tp:taxon-name><comment>Okada, 1984: 565.</comment></tp:nomenclature-citation><tp:nomenclature-citation><tp:taxon-name>
                <tp:taxon-name-part taxon-name-part-type="genus" reg="Lordiphosa">Lordiphosa</tp:taxon-name-part> <tp:taxon-name-part taxon-name-part-type="species" reg="antillaria">antillaria</tp:taxon-name-part></tp:taxon-name><comment>: <xref ref-type="bibr" rid="B54">Zhang et al., 1996</xref>: 349.</comment></tp:nomenclature-citation><tp:nomenclature-citation><tp:taxon-name>
                <tp:taxon-name-part taxon-name-part-type="genus" reg="Drosophila">Drosophila</tp:taxon-name-part> (<tp:taxon-name-part taxon-name-part-type="subgenus" reg="Lordiphosa">Lordiphosa</tp:taxon-name-part>) <tp:taxon-name-part taxon-name-part-type="species" reg="parantillaria">parantillaria</tp:taxon-name-part></tp:taxon-name><comment>Kumar &amp; Gupta, 1990: 27. <bold>Syn. n.</bold></comment></tp:nomenclature-citation></tp:nomenclature-citation-list></tp:nomenclature><tp:treatment-sec sec-type="material" id="SECID0E2DBG"><title>Specimens examined.</title><p>INDIA: 5♂, 3♀, West Bengal, Assam, Bagdogra, 29 November 1981 (NSMT: National Museum of Nature and Science, Tsukuba, Japan; <named-content xmlns:xlink="http://www.w3.org/1999/xlink" content-type="dwc:institutional_code" xlink:type="simple">SEHU</named-content>); 7♂, 1♀, Uttarakhand, Srinagar-Pauri Garhwal, Develgarh, 26 January 2011 (<abbrev xmlns:xlink="http://www.w3.org/1999/xlink" content-type="institution" xlink:title="Department of Zoology, H.N.B Garhwal University, Chauras Campus, Srinagar-Garhwal, Uttarakhand, India" id="ABBRID0EGEBG" xlink:type="simple">DZHNBGU</abbrev>, <named-content xmlns:xlink="http://www.w3.org/1999/xlink" content-type="dwc:institutional_code" xlink:type="simple">MZSIK</named-content>, <named-content xmlns:xlink="http://www.w3.org/1999/xlink" content-type="dwc:institutional_code" xlink:type="simple">SEHU</named-content>). MYNMAR: 1♂, Pyin Oo Lwin, 30 December 1981 (<named-content xmlns:xlink="http://www.w3.org/1999/xlink" content-type="dwc:institutional_code" xlink:type="simple">SEHU</named-content>). TAIWAN: 1♂, Chitou, 20 January 1982 (<named-content xmlns:xlink="http://www.w3.org/1999/xlink" content-type="dwc:institutional_code" xlink:type="simple">SEHU</named-content>); 11♂, 10♀, Chitou, 8 January 2008 (<named-content xmlns:xlink="http://www.w3.org/1999/xlink" content-type="dwc:institutional_code" xlink:type="simple">SEHU</named-content>); 1♂, Fushan, 17 April 1997 (<named-content xmlns:xlink="http://www.w3.org/1999/xlink" content-type="dwc:institutional_code" xlink:type="simple">SEHU</named-content>).</p><!--PageBreak--></tp:treatment-sec><tp:treatment-sec sec-type="diagnosis" id="SECID0EKFBG"><title>Diagnosis.</title><p>Paramere apically unevenly bifurcated (Fig. <xref ref-type="fig" rid="F3">3F</xref>). Aedeagus membranous, with numerous spinules (Fig. <xref ref-type="fig" rid="F3">3E</xref>).</p></tp:treatment-sec><tp:treatment-sec sec-type="description" id="SECID0EYFBG"><title>Description</title><p>(supplementary and revised). <bold>Adult male.</bold> <italic>Head</italic>. Eye with sparse, interfacetal setulae. Occiput dark brown in upper half, pale yellow in lower half. Approximately 13–18 supracervical setae thin, apically more or less curved and pointed; postocular setae 12–18; occipital setae 7–11, including medial tiny ones. Dorsolateral arms of tentorial apodeme divergent, apically curved outward, reaching to fronto-orbital plate; dorsomedial arm half as long as dorsolateral arm. Interspace between antennal sockets narrower than half of socket width; first flagellomere grey, fringed with sparse, somewhat curved and long hairs on distal, outer margin, with only one small invaginated pouch; arista with 5–7 dorsal and 3–4 ventral branches in addition to terminal fork (Fig. <xref ref-type="fig" rid="F3">3B</xref>). Facial carina only slightly elevated, without setulae below. Subvibrissal seta distinctly shorter than vibrissa; additional row of oral setulae present above marginal row on anterior portion. Palpus with one prominent terminal and 3–4 short, subapical to lateroventral setae, without setulae on basal lobe (Fig. <xref ref-type="fig" rid="F3">3C</xref>). Cibarium thickened on anterior margin, not dilated laterad in anterior portion; anterolateral corners almost not projected; dorsal sclerite pear-shaped in dorsal view, anteriorly convex in lateral view; anterior sensilla two pairs, widely arranged in square behind anterior margin of hypopharynx; 28–37 medial sensilla arranged in anteriorly convergent rows; sensilla campaniformia two; posterior sensilla long, trichoid, anteriad curved, 20–22 arranged in anteriorly slightly convergent rows; somewhat sclerotized, thickened (in lateral view), anterior portion of hypopharynx 1/4 as long as cibarium (Fig. <xref ref-type="fig" rid="F3">3C</xref>). Labellum with five pseudotracheae (Fig. <xref ref-type="fig" rid="F3">3C</xref>).</p><p>
            <italic>Thorax</italic>. Posterior dorsocentral seta nearly equidistant from anterior margin of scutellum and anterior dorsocentral seta. Prescutellar setae absent. Anterior katepisternal seta as thin as aristal branches; no setula present anteriorly to anterior katepisternal seta.</p><p>
            <italic>Wing</italic>. Veins grey yellow; crossveins clear; bm-cu crossvein absent (Fig. <xref ref-type="fig" rid="F3">3A</xref>). C<sub>1</sub> setae two, unequal in size.</p><p>
            <italic>Legs</italic>. Foreleg femur with approximately nine long setae in two rows on outer side; tarsus with neither tuft of dense, soft hairs on ventral side nor long setae.</p><p>
            <italic>Abdomen</italic>. Sternites pale grey; V and VI darker; VI setigerous.</p><p>
            <italic>Terminalia</italic> (Fig. <xref ref-type="fig" rid="F3">3D–F</xref>). Epandrium smoothly curved on posterior mid-dorsal margin, folded inward on ventral margin, pubescent except anterolateral margin and ventral lobe, triangularly pointed at insertion of surstylus (Fig. <xref ref-type="fig" rid="F3">3D</xref>). Surstylus articulated to epandrium, somewhat semicircular plate with neither pubescence nor trichoid setae on outer surface; prensisetae apically blunt (Fig. <xref ref-type="fig" rid="F3">3D</xref>). Cercus separated from epandrium, more or less sclerotized along anterior margin, nearly entirely pubescent except for posterior margin (Fig. <xref ref-type="fig" rid="F3">3D</xref>). Membrane between cercus and epandrium not pubescent (Fig. <xref ref-type="fig" rid="F3">3D</xref>). Lateral lobe of tenth sternite smaller than median lobe. Hypandrium dark brown, pubescent on small patches near caudolateral corners, approximately 1.5 times as long as wide, with a pair of inward extended plates apically articulated to ventral apices of parameres (Fig. <xref ref-type="fig" rid="F3">3E</xref>). Paramere distally curved posteriad, <!--PageBreak-->with 3–5 tiny sensilla in a row on proximal portion (Fig. <xref ref-type="fig" rid="F3">3F</xref>). Aedeagal basal process sclerotized, small, half as short as aedeagus, posteriorly connected through arch-shaped membrane bearing numerous tiny spinules to gonopod (Fig. <xref ref-type="fig" rid="F3">3F</xref>). Gonopods fused, forming somewhat semicircular plate (Fig. <xref ref-type="fig" rid="F3">3E</xref>).</p><p>
            <italic>Measurements</italic> (range in 6♂, in mm). <abbrev xmlns:xlink="http://www.w3.org/1999/xlink" xlink:title="straight distance from anterior edge of pedicel to tip of abdomen" id="ABBRID0EWIBG" xlink:type="simple">BL</abbrev> = 1.40−1.72, <abbrev xmlns:xlink="http://www.w3.org/1999/xlink" xlink:title="distance from anterior notal margin to apex of scutellum" id="ABBRID0E1IBG" xlink:type="simple">ThL</abbrev> = 0.65−0.75, <abbrev xmlns:xlink="http://www.w3.org/1999/xlink" xlink:title="distance from humeral cross vein to wing apex" id="ABBRID0E5IBG" xlink:type="simple">WL</abbrev> = 1.74−1.98, <abbrev xmlns:xlink="http://www.w3.org/1999/xlink" xlink:title="maximum wing width" id="ABBRID0ECJBG" xlink:type="simple">WW</abbrev> = 0.65−0.81.</p><p>
            <italic>Indices</italic> (range in 6♂, in ratio). <abbrev xmlns:xlink="http://www.w3.org/1999/xlink" xlink:title="frontal width / head width" id="ABBRID0EKJBG" xlink:type="simple">FW/HW</abbrev> = 0.53−0.61, <abbrev xmlns:xlink="http://www.w3.org/1999/xlink" xlink:title="maximum width of gena / maximum diameter of eye" id="ABBRID0EOJBG" xlink:type="simple">ch/o</abbrev> = 0.11−0.25, prorb = 0.40−0.73, <abbrev xmlns:xlink="http://www.w3.org/1999/xlink" xlink:title="anterior reclinate orbital seta / posterior reclinate orbital seta in length" id="ABBRID0ESJBG" xlink:type="simple">rcorb</abbrev> = 0.07−0.27, <abbrev xmlns:xlink="http://www.w3.org/1999/xlink" xlink:title="subvibrissal seta / vibrissa in length" id="ABBRID0EWJBG" xlink:type="simple">vb</abbrev> = 0.30−0.63, <abbrev xmlns:xlink="http://www.w3.org/1999/xlink" xlink:title="anterior dorsocentral seta / posterior dorsocentral seta in length" id="ABBRID0E1JBG" xlink:type="simple">dcl</abbrev> = 0.67−0.80, <abbrev xmlns:xlink="http://www.w3.org/1999/xlink" xlink:title="basal scutellar seta / apical scutellar seta in length" id="ABBRID0E5JBG" xlink:type="simple">sctl</abbrev> = 1.36−1.54, <abbrev xmlns:xlink="http://www.w3.org/1999/xlink" xlink:title="anterior katepisternal seta / posterior katepisternal seta in length" id="ABBRID0ECKBG" xlink:type="simple">sterno</abbrev> = 0.38−0.50, sterno2 (mid katepisternal seta / posterior katepisternal seta in length) = 0.10−0.33, <abbrev xmlns:xlink="http://www.w3.org/1999/xlink" xlink:title="distance between proclinate and posterior reclinate orbital setae / distance between inner vertical and posterior reclinate orbital setae" id="ABBRID0EGKBG" xlink:type="simple">orbito</abbrev> = 0.60−0.75, <abbrev xmlns:xlink="http://www.w3.org/1999/xlink" xlink:title="distance between ipsilateral dorsocentral setae / distance between anterior dorsocentral setae" id="ABBRID0EKKBG" xlink:type="simple">dcp</abbrev> = 0.25−0.43, <abbrev xmlns:xlink="http://www.w3.org/1999/xlink" xlink:title="distance between ipsilateral scutellar setae / distance between apical scutellar setae" id="ABBRID0EOKBG" xlink:type="simple">sctlp</abbrev> = 1.27−1.33, <abbrev xmlns:xlink="http://www.w3.org/1999/xlink" xlink:title="2nd costal section between subcostal break and R2+3 / 3rd costal section between R2+3 and R4+5" id="ABBRID0ESKBG" xlink:type="simple">C</abbrev> = 2.64−3.08, <abbrev xmlns:xlink="http://www.w3.org/1999/xlink" xlink:title="3rd costal section between R2+3 and R4+5 / M1 between r-m and dm-cu" id="ABBRID0EWKBG" xlink:type="simple">4c</abbrev> = 0.80−1.00, <abbrev xmlns:xlink="http://www.w3.org/1999/xlink" xlink:title="M1 between dm-cu and wing margin / M1 between r-m and dm-cu" id="ABBRID0E1KBG" xlink:type="simple">4v</abbrev> = 1.57−2.00, <abbrev xmlns:xlink="http://www.w3.org/1999/xlink" xlink:title="CuA1 between dm-cu and wing margin / dm-cu between M1 and CuA1" id="ABBRID0E5KBG" xlink:type="simple">5x</abbrev> = 1.40−1.88, <abbrev xmlns:xlink="http://www.w3.org/1999/xlink" xlink:title="3rd costal section between R2+3 and R4+5 / distance between distal ends of R4+5 and M1" id="ABBRID0ECLBG" xlink:type="simple">ac</abbrev> = 2.40−3.25, <abbrev xmlns:xlink="http://www.w3.org/1999/xlink" xlink:title="CuA1 between dm-cu and wing margin / M1 between r-m and dm-cu" id="ABBRID0EGLBG" xlink:type="simple">M</abbrev> = 0.47−0.54, <abbrev xmlns:xlink="http://www.w3.org/1999/xlink" xlink:title="(length of heavy setation in 3rd costal section + length of light setation in 3rd costal section" id="ABBRID0EKLBG" xlink:type="simple">C3F</abbrev> = 0.27−0.45.</p><p>
            <bold>Adult female.</bold> Head, thorax, wings, and legs as in male.</p><p>
            <italic>Terminalia</italic> (Fig. <xref ref-type="fig" rid="F3">3G, H</xref>). Tergite VIII dark brown, ventrally broadened, pubescent only on caudodorsal margin, with 2−3 small setae near ventral margin (Fig. <xref ref-type="fig" rid="F3">3G</xref>). Epiproct and hypoproct pale greyish yellow; nearly entirely pubescent and setigerous (Fig. <xref ref-type="fig" rid="F3">3G</xref>). Oviscapt with approximately 12 marginal ovisensilla (proximal most and dorsal two trichoid but the others peg-like), approximately four lateral trichoid ones, ventro-subterminal trichoid one as long as dorsal marginal ones and approximately three apical small setae (Fig. <xref ref-type="fig" rid="F3">3G</xref>). Spermathecal capsule dark brown, spherical, smooth; introvert very shallow, 1/10 as deep as capsule height (Fig. <xref ref-type="fig" rid="F3">3H</xref>).</p><p>
            <italic>Measurements</italic> (1♀, in mm). <abbrev xmlns:xlink="http://www.w3.org/1999/xlink" xlink:title="straight distance from anterior edge of pedicel to tip of abdomen" id="ABBRID0EOMBG" xlink:type="simple">BL</abbrev> = 1.79, <abbrev xmlns:xlink="http://www.w3.org/1999/xlink" xlink:title="distance from anterior notal margin to apex of scutellum" id="ABBRID0ESMBG" xlink:type="simple">ThL</abbrev> = 0.81, <abbrev xmlns:xlink="http://www.w3.org/1999/xlink" xlink:title="distance from humeral cross vein to wing apex" id="ABBRID0EWMBG" xlink:type="simple">WL</abbrev> = 2.11, <abbrev xmlns:xlink="http://www.w3.org/1999/xlink" xlink:title="maximum wing width" id="ABBRID0E1MBG" xlink:type="simple">WW</abbrev> = 0.81.</p><p>
            <italic>Indices</italic> (1♀, in ratio). <abbrev xmlns:xlink="http://www.w3.org/1999/xlink" xlink:title="frontal width / head width" id="ABBRID0ECNBG" xlink:type="simple">FW/HW</abbrev> = 0.56, <abbrev xmlns:xlink="http://www.w3.org/1999/xlink" xlink:title="maximum width of gena / maximum diameter of eye" id="ABBRID0EGNBG" xlink:type="simple">ch/o</abbrev> = 0.11, prorb = 0.50, <abbrev xmlns:xlink="http://www.w3.org/1999/xlink" xlink:title="anterior reclinate orbital seta / posterior reclinate orbital seta in length" id="ABBRID0EKNBG" xlink:type="simple">rcorb</abbrev> = 0.17, <abbrev xmlns:xlink="http://www.w3.org/1999/xlink" xlink:title="subvibrissal seta / vibrissa in length" id="ABBRID0EONBG" xlink:type="simple">vb</abbrev> = 0.60, <abbrev xmlns:xlink="http://www.w3.org/1999/xlink" xlink:title="anterior dorsocentral seta / posterior dorsocentral seta in length" id="ABBRID0ESNBG" xlink:type="simple">dcl</abbrev> = 0.56, <abbrev xmlns:xlink="http://www.w3.org/1999/xlink" xlink:title="basal scutellar seta / apical scutellar seta in length" id="ABBRID0EWNBG" xlink:type="simple">sctl</abbrev> = 1.00, <abbrev xmlns:xlink="http://www.w3.org/1999/xlink" xlink:title="anterior katepisternal seta / posterior katepisternal seta in length" id="ABBRID0E1NBG" xlink:type="simple">sterno</abbrev> = 0.63, sterno2 = 0.25, <abbrev xmlns:xlink="http://www.w3.org/1999/xlink" xlink:title="distance between proclinate and posterior reclinate orbital setae / distance between inner vertical and posterior reclinate orbital setae" id="ABBRID0E5NBG" xlink:type="simple">orbito</abbrev> = 0.75, <abbrev xmlns:xlink="http://www.w3.org/1999/xlink" xlink:title="distance between ipsilateral dorsocentral setae / distance between anterior dorsocentral setae" id="ABBRID0ECOBG" xlink:type="simple">dcp</abbrev> = 0.50, <abbrev xmlns:xlink="http://www.w3.org/1999/xlink" xlink:title="distance between ipsilateral scutellar setae / distance between apical scutellar setae" id="ABBRID0EGOBG" xlink:type="simple">sctlp</abbrev> = 1.33, <abbrev xmlns:xlink="http://www.w3.org/1999/xlink" xlink:title="2nd costal section between subcostal break and R2+3 / 3rd costal section between R2+3 and R4+5" id="ABBRID0EKOBG" xlink:type="simple">C</abbrev> = 3.00, <abbrev xmlns:xlink="http://www.w3.org/1999/xlink" xlink:title="3rd costal section between R2+3 and R4+5 / M1 between r-m and dm-cu" id="ABBRID0EOOBG" xlink:type="simple">4c</abbrev> = 0.81, <abbrev xmlns:xlink="http://www.w3.org/1999/xlink" xlink:title="M1 between dm-cu and wing margin / M1 between r-m and dm-cu" id="ABBRID0ESOBG" xlink:type="simple">4v</abbrev> = 1.75, <abbrev xmlns:xlink="http://www.w3.org/1999/xlink" xlink:title="CuA1 between dm-cu and wing margin / dm-cu between M1 and CuA1" id="ABBRID0EWOBG" xlink:type="simple">5x</abbrev> = 1.33, <abbrev xmlns:xlink="http://www.w3.org/1999/xlink" xlink:title="3rd costal section between R2+3 and R4+5 / distance between distal ends of R4+5 and M1" id="ABBRID0E1OBG" xlink:type="simple">ac</abbrev> = 4.33, <abbrev xmlns:xlink="http://www.w3.org/1999/xlink" xlink:title="CuA1 between dm-cu and wing margin / M1 between r-m and dm-cu" id="ABBRID0E5OBG" xlink:type="simple">M</abbrev> = 0.50, <abbrev xmlns:xlink="http://www.w3.org/1999/xlink" xlink:title="(length of heavy setation in 3rd costal section + length of light setation in 3rd costal section" id="ABBRID0ECPBG" xlink:type="simple">C3F</abbrev> = 0.31.</p><fig id="F3" position="float" orientation="portrait"><label>Figure 3.</label><caption><p>
                <italic><tp:taxon-name><tp:taxon-name-part taxon-name-part-type="genus" reg="Lordiphosa">Lordiphosa</tp:taxon-name-part> <tp:taxon-name-part taxon-name-part-type="species" reg="antillaria">antillaria</tp:taxon-name-part></tp:taxon-name></italic> (Okada, 1984) (♂♀ from Bagdogra, Assam, West Bengal, India): <bold>A</bold> ♂ left lateral habitus <bold>B</bold> antenna <bold>C</bold> mouthparts (lateral view) <bold>D</bold> periphallic organs (caudolateral view) <bold>E, F</bold> phallic organs (aedeagal apodeme broken) (<bold>E</bold> ventral view <bold>F</bold> ventrolateral view) <bold>G</bold> ♀ terminalia <bold>H</bold> spermatheca. Scale bars 0.5 mm <bold>A</bold>; 0.1 mm <bold>B–H</bold>.</p></caption><graphic xmlns:xlink="http://www.w3.org/1999/xlink" xlink:href="zookeys-688-049-g003.jpg" position="float" orientation="portrait" xlink:type="simple" id="oo_149246.jpg"/></fig></tp:treatment-sec><tp:treatment-sec sec-type="distribution" id="SECID0EUQBG"><title>Distribution.</title><p>Taiwan, China (Guangdong), Myanmar*, India (Sikkim, West Bengal*, Uttarakhand*) [* new record].</p></tp:treatment-sec><tp:treatment-sec sec-type="remarks" id="SECID0EZQBG"><title>Remarks.</title><p>
            <xref ref-type="bibr" rid="B23">Kumar and Gupta (1990)</xref> described <italic><tp:taxon-name><tp:taxon-name-part taxon-name-part-type="genus" reg="Lordiphosa">L.</tp:taxon-name-part> <tp:taxon-name-part taxon-name-part-type="species" reg="parantillaria">parantillaria</tp:taxon-name-part></tp:taxon-name></italic> (under the subgenus <tp:taxon-name><tp:taxon-name-part taxon-name-part-type="subgenus" reg="Lordiphosa">Lordiphosa</tp:taxon-name-part></tp:taxon-name> of the genus <italic><tp:taxon-name><tp:taxon-name-part taxon-name-part-type="genus" reg="Drosophila">Drosophila</tp:taxon-name-part></tp:taxon-name></italic>), based on 3♂ and 1♀ specimens collected from Ranipool, Gangtok district, Sikkim, India, distinguishing it from <italic><tp:taxon-name><tp:taxon-name-part taxon-name-part-type="genus" reg="Lordiphosa">L.</tp:taxon-name-part> <tp:taxon-name-part taxon-name-part-type="species" reg="antillaria">antillaria</tp:taxon-name-part></tp:taxon-name></italic> by the following characters: “arista branches 6/2 (6/5 in <italic><tp:taxon-name><tp:taxon-name-part taxon-name-part-type="species" reg="antillaria">antillaria</tp:taxon-name-part></tp:taxon-name></italic>), 5X-index 1.6 (2.5 in <italic><tp:taxon-name><tp:taxon-name-part taxon-name-part-type="species" reg="antillaria">antillaria</tp:taxon-name-part></tp:taxon-name></italic>) and anterior gonapophysis with 3 sensilla on basal half (with 9−10 sensilla on entire margin in <italic><tp:taxon-name><tp:taxon-name-part taxon-name-part-type="species" reg="antillaria">antillaria</tp:taxon-name-part></tp:taxon-name></italic>)”. However, examining the specimens collected from Bagdogra, West Bengal, approximately 60 km south of Ranipool, in comparison with the specimens from Chitou, Taiwan (the type locality of <italic><tp:taxon-name><tp:taxon-name-part taxon-name-part-type="genus" reg="Lordiphosa">L.</tp:taxon-name-part> <tp:taxon-name-part taxon-name-part-type="species" reg="antillaria">antillaria</tp:taxon-name-part></tp:taxon-name></italic>), we found no significant differences in these and other characters between them (Fig. <xref ref-type="fig" rid="F3">3</xref>, Suppl. material <xref ref-type="supplementary-material" rid="S1">1</xref>). Thus, we here synonymize <italic><tp:taxon-name><tp:taxon-name-part taxon-name-part-type="genus" reg="Lordiphosa">Lordiphosa</tp:taxon-name-part> <tp:taxon-name-part taxon-name-part-type="species" reg="parantillaria">parantillaria</tp:taxon-name-part></tp:taxon-name></italic> (Kumar &amp; Gupta, 1990) with <italic><tp:taxon-name><tp:taxon-name-part taxon-name-part-type="genus" reg="Lordiphosa">Lordiphosa</tp:taxon-name-part> <tp:taxon-name-part taxon-name-part-type="species" reg="antillaria">antillaria</tp:taxon-name-part></tp:taxon-name></italic> (Okada, 1984). This species closely resembles <italic><tp:taxon-name><tp:taxon-name-part taxon-name-part-type="genus" reg="Lordiphosa">Lordiphosa</tp:taxon-name-part> <tp:taxon-name-part taxon-name-part-type="species" reg="subantillaria">subantillaria</tp:taxon-name-part></tp:taxon-name></italic> (Okada, 1984) from Java and <italic><tp:taxon-name><tp:taxon-name-part taxon-name-part-type="genus" reg="Lordiphosa">Lordiphosa</tp:taxon-name-part> <tp:taxon-name-part taxon-name-part-type="species" reg="ramipara">ramipara</tp:taxon-name-part></tp:taxon-name></italic> (Zhang &amp; Liang, 1992) in having the distally posteriad curved and bifurcated paramere, but can be distinguished from them by the diagnostic characters: <!--PageBreak-->in <italic><tp:taxon-name><tp:taxon-name-part taxon-name-part-type="species" reg="subantillaria">subantillaria</tp:taxon-name-part></tp:taxon-name></italic>, the paramere has short branch submedially and the aedeagus lacks spinules (<xref ref-type="bibr" rid="B35">Okada 1984</xref>: “Fig. <xref ref-type="fig" rid="F4">4</xref>”); in <italic><tp:taxon-name><tp:taxon-name-part taxon-name-part-type="species" reg="ramipara">ramipara</tp:taxon-name-part></tp:taxon-name></italic>, the paramere has the longer branches equal in size (<xref ref-type="bibr" rid="B55">Zhang and Liang 1992</xref>: “Figs <xref ref-type="fig" rid="F2">2</xref>, <xref ref-type="fig" rid="F3">3</xref>”).</p></tp:treatment-sec><tp:treatment-sec><!--Section generated to contain objects referenced in tp:taxon-treatment.--><supplementary-material xmlns:xlink="http://www.w3.org/1999/xlink" id="S1" position="float" orientation="portrait" xlink:type="simple"><label>Supplementary material 1</label><caption><p>Figure S1</p></caption><p>Data type: multimedia</p><p>Explanation note: <italic><tp:taxon-name><tp:taxon-name-part taxon-name-part-type="genus" reg="Lordiphosa">Lordiphosa</tp:taxon-name-part> <tp:taxon-name-part taxon-name-part-type="species" reg="antillaria">antillaria</tp:taxon-name-part></tp:taxon-name></italic> (Okada, 1984) (♂♀ from the type locality: Chitou, Taiwan).</p><media xlink:href="zookeys-688-049-s001.pdf" mimetype="application" mime-subtype="pdf" position="float" orientation="portrait" xlink:type="simple" id="oo_149251.pdf"/><permissions><license xlink:type="simple"><license-p>This dataset is made available under the Open Database License (http://opendatacommons.org/licenses/odbl/1.0/). The Open Database License (ODbL) is a license agreement intended to allow users to freely share, modify, and use this Dataset while maintaining this same freedom for others, provided that the original source and author(s) are credited.</license-p></license></permissions><attrib specific-use="authors">Rajendra S. Fartyal, Pradeep C. Sati, Sushmika Pradhan, Mukul C. Kandpal, Masanori J. Toda, Rabindra N. Chatterjee, Birendra K. Singh</attrib></supplementary-material><fig id="F4" position="float" orientation="portrait"><label>Figure 4.</label><caption><p>
                <italic><tp:taxon-name><tp:taxon-name-part taxon-name-part-type="genus" reg="Lordiphosa">Lordiphosa</tp:taxon-name-part> <tp:taxon-name-part taxon-name-part-type="species" reg="ayarpathaensis">ayarpathaensis</tp:taxon-name-part></tp:taxon-name></italic> Kandpal &amp; Singh, sp. n. (♂♀ paratypes from Ayarpatha, Nainital district, Kumaon, Uttarakhand, India): <bold>A, B</bold> proboscis (<bold>A</bold> lateral view <bold>B</bold> posterior view) <bold>C, D</bold> periphallic organs (<bold>C</bold> caudolateral view <bold>D</bold> caudoventral view) <bold>E, F</bold> phallic organs: aedeagal basal processes (aed b p) (<bold>E</bold> ventral view <bold>F</bold> lateral view) <bold>G, H</bold> ♀ terminalia: perineal plate (per pl) (<bold>G</bold> lateral view <bold>H</bold> ventral view) <bold>I</bold> spermatheca. Scale bars 0.1 mm.</p></caption><graphic xmlns:xlink="http://www.w3.org/1999/xlink" xlink:href="zookeys-688-049-g004.jpg" position="float" orientation="portrait" xlink:type="simple" id="oo_149247.jpg"/></fig><fig id="F2" position="float" orientation="portrait"><label>Figure 2.</label><caption><p>
                <italic><tp:taxon-name><tp:taxon-name-part taxon-name-part-type="genus" reg="Lordiphosa">Lordiphosa</tp:taxon-name-part> <tp:taxon-name-part taxon-name-part-type="species" reg="curva">curva</tp:taxon-name-part></tp:taxon-name></italic> Fartyal &amp; Toda, sp. n. (♂♀ paratypes from Chopta Forest, Uttarakhand, India): <bold>A</bold> occiput: dorsolateral arms (dl a) and dorsomedial arm (dm a) of tentorial apodeme and supracervical setae (spc s) <bold>B, C</bold> proboscis: prementum (premnt) (<bold>B</bold> lateral view <bold>C</bold> posterior view) <bold>D</bold> foreleg tarsus <bold>E, F</bold> periphallic organs (<bold>E</bold> caudolateral view <bold>F</bold> caudal view) <bold>G, H</bold> phallic organs (<bold>G</bold> ventral view <bold>H</bold> lateral view) <bold>I</bold> ♀ terminalia <bold>J</bold> spermathecae. Scale bars 0.1 mm.</p></caption><graphic xmlns:xlink="http://www.w3.org/1999/xlink" xlink:href="zookeys-688-049-g002.jpg" position="float" orientation="portrait" xlink:type="simple" id="oo_149245.jpg"/></fig></tp:treatment-sec><ref-list><ref id="B54"><mixed-citation xmlns:xlink="http://www.w3.org/1999/xlink" xlink:type="simple">
          <person-group><name name-style="western"><surname>Zhang</surname><given-names>WX</given-names></name><name name-style="western"><surname>Chen</surname><given-names>HZ</given-names></name><name name-style="western"><surname>Peng</surname><given-names>TX</given-names></name><name name-style="western"><surname>Lin</surname><given-names>FJ</given-names></name></person-group> (<year>1996</year>) <article-title><tp:taxon-name><tp:taxon-name-part taxon-name-part-type="family">Drosophilidae</tp:taxon-name-part></tp:taxon-name>.</article-title> In: <person-group><name name-style="western"><surname>Xue</surname><given-names>W</given-names></name><name name-style="western"><surname>Chao</surname><given-names>C</given-names></name></person-group> (<role>Eds</role>) <issue-title>Flies of China Volume 1.</issue-title> <source>Liaoning Science and Technology Press, Shenyang</source>, <fpage>280</fpage>–<lpage>414</lpage>.</mixed-citation></ref><ref id="B23"><mixed-citation xmlns:xlink="http://www.w3.org/1999/xlink" xlink:type="simple">
          <person-group><name name-style="western"><surname>Kumar</surname><given-names>A</given-names></name><name name-style="western"><surname>Gupta</surname><given-names>JP</given-names></name></person-group> (<year>1990</year>) <article-title>Four new species of <tp:taxon-name><tp:taxon-name-part taxon-name-part-type="family">Drosophilidae</tp:taxon-name-part></tp:taxon-name> (<tp:taxon-name><tp:taxon-name-part taxon-name-part-type="order">Diptera</tp:taxon-name-part></tp:taxon-name>: <tp:taxon-name><tp:taxon-name-part taxon-name-part-type="class">Insecta</tp:taxon-name-part></tp:taxon-name>) from Sikkim, India.</article-title> <source>Proceedings of the Zoological Society, Calcutta</source> <volume>43</volume>: <fpage>25</fpage>–<lpage>30</lpage>.</mixed-citation></ref><ref id="B35"><mixed-citation xmlns:xlink="http://www.w3.org/1999/xlink" xlink:type="simple">
          <person-group><name name-style="western"><surname>Okada</surname><given-names>T</given-names></name></person-group> (<year>1984</year>) <article-title>New or little known species of <tp:taxon-name><tp:taxon-name-part taxon-name-part-type="genus">Drosophila</tp:taxon-name-part> (<tp:taxon-name-part taxon-name-part-type="subgenus">Lordiphosa</tp:taxon-name-part>)</tp:taxon-name> with taximatrical analysis (<tp:taxon-name><tp:taxon-name-part taxon-name-part-type="order">Diptera</tp:taxon-name-part></tp:taxon-name>: <tp:taxon-name><tp:taxon-name-part taxon-name-part-type="family">Drosophilidae</tp:taxon-name-part></tp:taxon-name>).</article-title> <source>Kontyû</source> <volume>52</volume>: <fpage>565</fpage>–<lpage>575</lpage>.</mixed-citation></ref><ref id="B55"><mixed-citation xmlns:xlink="http://www.w3.org/1999/xlink" xlink:type="simple">
          <person-group><name name-style="western"><surname>Zhang</surname><given-names>WX</given-names></name><name name-style="western"><surname>Liang</surname><given-names>XC</given-names></name></person-group> (<year>1992</year>) <article-title>Seven new species of the subgenus <tp:taxon-name><tp:taxon-name-part taxon-name-part-type="subgenus">Lordiphosa</tp:taxon-name-part></tp:taxon-name> of <italic><tp:taxon-name><tp:taxon-name-part taxon-name-part-type="genus">Drosophila</tp:taxon-name-part></tp:taxon-name></italic>.</article-title> <source>Acta Zootaxonomica Sinica</source> <volume>17</volume>: <fpage>473</fpage>–<lpage>482</lpage>. [In Chinese with English summary]</mixed-citation></ref></ref-list></tp:taxon-treatment>
