# Supplementary material for: A review of the genus Lordiphosa Basden in India, with descriptions of four new species from the Himalayan region (Diptera, Drosophilidae)
Source: Zookeys. 2017 Aug 8;(688):49–79. doi: 10.3897/zookeys.688.12590 (PMC5672582; doi:10.3897/zookeys.688.12590)
Supplement: XML Treatment for Lordiphosa himalayana [file zookeys.688.12590-treatment9.xml]

<!DOCTYPE tp:taxon-treatment
  PUBLIC "-//TaxonX//DTD Taxonomic Treatment Publishing DTD v0 20100105//EN" "tax-treatment-NSO.dtd">
<tp:taxon-treatment xmlns:tp="http://www.plazi.org/taxpub"><tp:treatment-meta><kwd-group><label>Taxon classification</label><kwd><named-content xmlns:xlink="http://www.w3.org/1999/xlink" content-type="kingdom">Animalia</named-content></kwd><kwd><named-content xmlns:xlink="http://www.w3.org/1999/xlink" content-type="order">Diptera</named-content></kwd><kwd><named-content xmlns:xlink="http://www.w3.org/1999/xlink" content-type="family">Drosophilidae</named-content></kwd></kwd-group><mixed-citation publication-type="journal"><person-group><name><surname>Fartyal</surname><given-names>Rajendra S.</given-names></name><name><surname>Sati</surname><given-names>Pradeep C.</given-names></name><name><surname>Pradhan</surname><given-names>Sushmika</given-names></name><name><surname>Kandpal</surname><given-names>Mukul C.</given-names></name><name><surname>Toda</surname><given-names>Masanori J.</given-names></name><name><surname>Chatterjee</surname><given-names>Rabindra N.</given-names></name><name><surname>Singh</surname><given-names>Birendra K.</given-names></name><name><surname>Bhardwai</surname><given-names>Asha</given-names></name></person-group><article-title>A review of the genus <italic><tp:taxon-name><tp:taxon-name-part taxon-name-part-type="genus" reg="Lordiphosa">Lordiphosa</tp:taxon-name-part></tp:taxon-name></italic> Basden in India, with descriptions of four new species from the Himalayan region (<tp:taxon-name><tp:taxon-name-part taxon-name-part-type="order">Diptera</tp:taxon-name-part></tp:taxon-name>, <tp:taxon-name><tp:taxon-name-part taxon-name-part-type="family">Drosophilidae</tp:taxon-name-part></tp:taxon-name>)</article-title><source>Zookeys</source><day>8</day><month>8</month><year>2017</year><volume>2017</volume><issue>688</issue><fpage>49</fpage><lpage>79</lpage><pub-id pub-id-type="doi">10.3897/zookeys.688.12590</pub-id></mixed-citation></tp:treatment-meta><tp:nomenclature><tp:taxon-name>
            <tp:taxon-name-part taxon-name-part-type="genus" reg="Lordiphosa">Lordiphosa</tp:taxon-name-part>
            <tp:taxon-name-part taxon-name-part-type="species" reg="himalayana">himalayana</tp:taxon-name-part>
          </tp:taxon-name><tp:taxon-authority>(Gupta &amp; Gupta)</tp:taxon-authority><tp:nomenclature-citation-list><tp:nomenclature-citation><tp:taxon-name>
                <tp:taxon-name-part taxon-name-part-type="genus" reg="Drosophila">Drosophila</tp:taxon-name-part> (<tp:taxon-name-part taxon-name-part-type="subgenus" reg="Lordiphosa">Lordiphosa</tp:taxon-name-part>) <tp:taxon-name-part taxon-name-part-type="species" reg="himalayana">himalayana</tp:taxon-name-part></tp:taxon-name><comment>Gupta &amp; Gupta, 1991: 123.</comment></tp:nomenclature-citation></tp:nomenclature-citation-list></tp:nomenclature><tp:treatment-sec sec-type="distribution" id="SECID0EO2BG"><title>Distribution.</title><p>India (Sikkim).</p></tp:treatment-sec></tp:taxon-treatment>
