# Supplementary material for: A review of the genus Lordiphosa Basden in India, with descriptions of four new species from the Himalayan region (Diptera, Drosophilidae)
Source: Zookeys. 2017 Aug 8;(688):49–79. doi: 10.3897/zookeys.688.12590 (PMC5672582; doi:10.3897/zookeys.688.12590)
Supplement: XML Treatment for Lordiphosa ayarpathaensis [file zookeys.688.12590-treatment11.xml]

<!DOCTYPE tp:taxon-treatment
  PUBLIC "-//TaxonX//DTD Taxonomic Treatment Publishing DTD v0 20100105//EN" "tax-treatment-NSO.dtd">
<tp:taxon-treatment xmlns:tp="http://www.plazi.org/taxpub"><tp:treatment-meta><kwd-group><label>Taxon classification</label><kwd><named-content xmlns:xlink="http://www.w3.org/1999/xlink" content-type="kingdom">Animalia</named-content></kwd><kwd><named-content xmlns:xlink="http://www.w3.org/1999/xlink" content-type="order">Diptera</named-content></kwd><kwd><named-content xmlns:xlink="http://www.w3.org/1999/xlink" content-type="family">Drosophilidae</named-content></kwd></kwd-group><mixed-citation publication-type="journal"><person-group><name><surname>Fartyal</surname><given-names>Rajendra S.</given-names></name><name><surname>Sati</surname><given-names>Pradeep C.</given-names></name><name><surname>Pradhan</surname><given-names>Sushmika</given-names></name><name><surname>Kandpal</surname><given-names>Mukul C.</given-names></name><name><surname>Toda</surname><given-names>Masanori J.</given-names></name><name><surname>Chatterjee</surname><given-names>Rabindra N.</given-names></name><name><surname>Singh</surname><given-names>Birendra K.</given-names></name><name><surname>Bhardwai</surname><given-names>Asha</given-names></name></person-group><article-title>A review of the genus <italic><tp:taxon-name><tp:taxon-name-part taxon-name-part-type="genus" reg="Lordiphosa">Lordiphosa</tp:taxon-name-part></tp:taxon-name></italic> Basden in India, with descriptions of four new species from the Himalayan region (<tp:taxon-name><tp:taxon-name-part taxon-name-part-type="order">Diptera</tp:taxon-name-part></tp:taxon-name>, <tp:taxon-name><tp:taxon-name-part taxon-name-part-type="family">Drosophilidae</tp:taxon-name-part></tp:taxon-name>)</article-title><source>Zookeys</source><day>8</day><month>8</month><year>2017</year><volume>2017</volume><issue>688</issue><fpage>49</fpage><lpage>79</lpage><pub-id pub-id-type="doi">10.3897/zookeys.688.12590</pub-id></mixed-citation></tp:treatment-meta><tp:nomenclature><tp:taxon-name>
            <tp:taxon-name-part taxon-name-part-type="genus" reg="Lordiphosa">Lordiphosa</tp:taxon-name-part>
            <tp:taxon-name-part taxon-name-part-type="species" reg="ayarpathaensis">ayarpathaensis</tp:taxon-name-part>
            <object-id xmlns:xlink="http://www.w3.org/1999/xlink" content-type="zoobank" xlink:type="simple">http://zoobank.org/E1222A9A-7A33-42E0-A456-2840AEE17747</object-id>
          </tp:taxon-name><tp:taxon-authority>Kandpal &amp; Singh</tp:taxon-authority><tp:taxon-status xmlns:xlink="http://www.w3.org/1999/xlink" xlink:type="simple">sp. n.</tp:taxon-status><xref ref-type="fig" rid="F4">Fig. 4</xref><!--PageBreak--></tp:nomenclature><tp:treatment-sec sec-type="type material" id="SECID0ELAAI"><title>Type material.</title><p>
            <italic>Holotype</italic>. ♂: INDIA: Uttarakhand, Kumaon, Nainital district, Ayarpatha, <named-content xmlns:xlink="http://www.w3.org/1999/xlink" content-type="dwc:verbatimCoordinates" xlink:type="simple"><named-content content-type="geo-json" specific-use="{&#34;type&#34;:&#34;Point&#34;,&#34;coordinates&#34;:[79.450000,29.383333]}" id="NCID0EWAAI" xlink:type="simple">29°23'N, 79°27'E</named-content></named-content>, 2,278 m a.s.l., 20−23 August 2009, M. C. Kandpal leg. (<abbrev xmlns:xlink="http://www.w3.org/1999/xlink" content-type="institution" xlink:title="Department of Zoology, H.N.B Garhwal University, Chauras Campus, Srinagar-Garhwal, Uttarakhand, India" id="ABBRID0E2AAI" xlink:type="simple">DZHNBGU</abbrev>).</p><!--PageBreak--><!--PageBreak--><p>
            <italic>Paratypes</italic>. INDIA: 5♂, 5♀, same data as the holotype; 10♂, 6♀, same data as the holotype except 3−5 September 2010 (<abbrev xmlns:xlink="http://www.w3.org/1999/xlink" content-type="institution" xlink:title="Department of Zoology, H.N.B Garhwal University, Chauras Campus, Srinagar-Garhwal, Uttarakhand, India" id="ABBRID0EGBAI" xlink:type="simple">DZHNBGU</abbrev>, <named-content xmlns:xlink="http://www.w3.org/1999/xlink" content-type="dwc:institutional_code" xlink:type="simple">SEHU</named-content>).</p></tp:treatment-sec><tp:treatment-sec sec-type="diagnosis" id="SECID0EQBAI"><title>Diagnosis.</title><p>Epandrium caudosubapically with large flap pointed apically, serrate on dorsal margin and covering largely surstylus (Fig. <xref ref-type="fig" rid="F4">4C, D</xref>). Paramere broader than aedeagal basal process, apically truncate, serrated; narrow, inward recurved, apically slightly pubescent elongation present at dorsal corner; sensilla 3–5, spaced in a longitudinal row (Fig. <xref ref-type="fig" rid="F4">4F</xref>).</p></tp:treatment-sec><tp:treatment-sec sec-type="description" id="SECID0E5BAI"><title>Description.</title><p>
            <bold>Adult male.</bold> <italic>Head</italic>. Eye dark red, with sparse, interfacetal setulae. Supracervical setae 15–18, thin, apically more or less curved and pointed; postocular setae 16–19; occipital setae approximately 18, including medial tiny ones. Dorsolateral arms of tentorial apodeme divergent, nearly straight, reaching to fronto-orbital plate; dorsomedial arm half as long as dorsolateral arm. Occiput, ocellar triangle and fronto-orbital plates black; frontal vittae mat, light orange. Interspace between antennal sockets narrower than half of socket width; pedicel yellowish brown; first flagellomere grey, with only one small invaginated pouch; arista with 3–4 dorsal and two ventral branches in addition to terminal fork. Facial carina slightly elevated, narrower and shorter than first flagellomere, without setulae below. Gena and clypeus light brown. Subvibrissal seta distinctly shorter than vibrissa; additional row of oral setulae present above marginal row on anterior portion. Palpus with one prominent terminal and several short, subapical to lateroventral setae, without setulae on basal lobe. Cibarium thickened on anterior margin, not dilated laterad in anterior portion; anterolateral corners almost not projected; dorsal sclerite pear-shaped in dorsal view, anteriorly convex in lateral view; anterior sensilla two pairs, widely arranged in square behind anterior margin of hypopharynx; 32–33 medial sensilla arranged in mostly parallel but anteriorly convergent rows; sensilla campaniformia two; posterior sensilla very long, trichoid, gently curved forward, approximately 22, arranged in anteriorly divergent rows; somewhat sclerotized, thickened (in lateral view), anterior portion of hypopharynx shorter than 1/5 length of cibarium. Prementum slightly thicker in ventral than in dorsal portion from lateral view (Fig. <xref ref-type="fig" rid="F4">4A</xref>), nearly parallel-sided in posterior view (Fig. <xref ref-type="fig" rid="F4">4B</xref>). Labellum with five pseudotracheae per side (Fig. <xref ref-type="fig" rid="F4">4A</xref>).</p><p>
            <italic>Thorax</italic>. Postpronotal lobe grey yellow, with two prominent setae: lower one longer. Scutum and scutellum glossy, light brown. Thoracic pleura greyish brown. Posterior dorsocentral seta situated nearer to anterior dorsocentral seta than to anterior margin of scutellum. Prescutellar setae absent. Acrostichal setulae in six rows. Basal scutellar setae parallel or convergent; apicals cruciate. Anterior katepisternal seta thicker than aristal branches; no setula present anteriorly to anterior katepisternal seta.</p><p>
            <italic>Wing</italic> hyaline. Veins light brown; crossveins not clouded; bm-cu crossvein absent; R<sub>2+3</sub> nearly straight; R<sub>4+5</sub> and M<sub>1</sub> nearly parallel. C<sub>1</sub> setae two, unequal in size. Halter opaque white.</p><p>
            <italic>Legs</italic> light brown; last two tarsomeres of all legs darker. Foreleg femur with approximately eight long setae in two rows on ventral and outer surfaces; tarsus without any sexual ornamentation. Foreleg tarsomere I as long as three succeeding tarsomeres together; mid-leg one slightly longer than three succeeding tarsomeres together; hindleg <!--PageBreak-->one slightly shorter than rest together. Preapical, dorsal setae present on tibiae of all legs; apical setae on tibiae of fore- and mid-legs.</p><p>
            <italic>Abdomen</italic>. Tergites I to IV medially, widely yellow, laterally brown; V and VI nearly entirely dark brown; each tergite with small setae in approximately three rows and large setae on posterior margin. Sternites light brown; setigerous VI present.</p><p>
            <italic>Terminalia</italic> (Fig. <xref ref-type="fig" rid="F4">4C–F</xref>). Epandrium smoothly curved on posterior mid-dorsal margin, folded inward on caudoventral margin, nearly entirely pubescent except anterolateral margin, lower portion of ventral lobe and apical portion of caudo-subapical flap, with approximately seven setae on medial to dorsal portion, 10–11 setae on ventral lobe and sclerotized process at caudoventral apex (Fig. <xref ref-type="fig" rid="F4">4C, D</xref>). Surstylus articulated to epandrium, distally narrowing and apically truncate, pubescent medially on outer surface; distal margin with a row of 17–18 stout, trichoid prensisetae on dorsal portion and two or three irregular rows of such setae on ventral portion; outer surface lacking peg-like seta.(Fig. <xref ref-type="fig" rid="F4">4C, D</xref>). Cercus separated from epandrium, nearly entirely pubescent, with 24–25 setae medially to dorsally, ventro-apically truncate and with 3–4 prominent, curved setae on margin and small, apically round projection at anterior corner (Fig. <xref ref-type="fig" rid="F4">4C, D</xref>). Membrane between cercus and epandrium not pubescent (Fig. <xref ref-type="fig" rid="F4">4C</xref>). Lateral lobe of tenth sternite smaller than median lobe. Hypandrium anteriorly narrowing, with a pair of narrow plates connecting between bases of parameres and lateral margins of hypandrium (Fig. <xref ref-type="fig" rid="F4">4E</xref>). Paramere very long, sclerotized process, articulated to basal part of aedeagus, basally much elongated and curved like hook; basal elongation apically pointed, subapically articulated to tip of hypandrial, lateral plate (Fig. <xref ref-type="fig" rid="F4">4F</xref>). Aedeagus membranous, apically shaped like “funnel” with hirsute margin, apicodorsally connected with gonopod by membrane, basally fused to apodeme; basal process strongly sclerotized, slightly shorter than aedeagus, apically hamate and pointed; apodeme rod-like, as long as aedeagus (Fig. <xref ref-type="fig" rid="F4">4E, F</xref>). Gonopods fused, forming plate situated dorsally to aedeagus (Fig. <xref ref-type="fig" rid="F4">4E, F</xref>).</p><p>
            <italic>Measurements</italic> (holotype / range in 6♂ paratypes, in mm). <abbrev xmlns:xlink="http://www.w3.org/1999/xlink" xlink:title="straight distance from anterior edge of pedicel to tip of abdomen" id="ABBRID0E1EAI" xlink:type="simple">BL</abbrev> = 2.59 / 2.04−2.41, <abbrev xmlns:xlink="http://www.w3.org/1999/xlink" xlink:title="distance from anterior notal margin to apex of scutellum" id="ABBRID0E5EAI" xlink:type="simple">ThL</abbrev> = 1.22 / 0.96−1.11, <abbrev xmlns:xlink="http://www.w3.org/1999/xlink" xlink:title="distance from humeral cross vein to wing apex" id="ABBRID0ECFAI" xlink:type="simple">WL</abbrev> = 2.96 /2.48−2.96, <abbrev xmlns:xlink="http://www.w3.org/1999/xlink" xlink:title="maximum wing width" id="ABBRID0EGFAI" xlink:type="simple">WW</abbrev> = 1.15 / 0.85−1.26.</p><p>
            <italic>Indices</italic> (holotype / range in 6♂ paratypes, in ratio). <abbrev xmlns:xlink="http://www.w3.org/1999/xlink" xlink:title="frontal width / head width" id="ABBRID0EOFAI" xlink:type="simple">FW/HW</abbrev> = 0.50 / 0.44−0.67, <abbrev xmlns:xlink="http://www.w3.org/1999/xlink" xlink:title="maximum width of gena / maximum diameter of eye" id="ABBRID0ESFAI" xlink:type="simple">ch/o</abbrev> = 0.11 / 0.10−0.22, prorb = 0.60 / 0.50−0.89, <abbrev xmlns:xlink="http://www.w3.org/1999/xlink" xlink:title="anterior reclinate orbital seta / posterior reclinate orbital seta in length" id="ABBRID0EWFAI" xlink:type="simple">rcorb</abbrev> = 0.20 / 0.17−0.40, <abbrev xmlns:xlink="http://www.w3.org/1999/xlink" xlink:title="subvibrissal seta / vibrissa in length" id="ABBRID0E1FAI" xlink:type="simple">vb</abbrev> = 0.40 / 0.50−0.67, <abbrev xmlns:xlink="http://www.w3.org/1999/xlink" xlink:title="anterior dorsocentral seta / posterior dorsocentral seta in length" id="ABBRID0E5FAI" xlink:type="simple">dcl</abbrev> = 0.55 / 0.36−0.60, <abbrev xmlns:xlink="http://www.w3.org/1999/xlink" xlink:title="basal scutellar seta / apical scutellar seta in length" id="ABBRID0ECGAI" xlink:type="simple">sctl</abbrev> = 1.33 / 1.18−1.56, <abbrev xmlns:xlink="http://www.w3.org/1999/xlink" xlink:title="anterior katepisternal seta / posterior katepisternal seta in length" id="ABBRID0EGGAI" xlink:type="simple">sterno</abbrev> = 0.33 / 0.25−0.40, sterno2 = 0.22 / 0.13−0.33, <abbrev xmlns:xlink="http://www.w3.org/1999/xlink" xlink:title="distance between proclinate and posterior reclinate orbital setae / distance between inner vertical and posterior reclinate orbital setae" id="ABBRID0EKGAI" xlink:type="simple">orbito</abbrev> = 1.00 / 0.50−1.00, <abbrev xmlns:xlink="http://www.w3.org/1999/xlink" xlink:title="distance between ipsilateral dorsocentral setae / distance between anterior dorsocentral setae" id="ABBRID0EOGAI" xlink:type="simple">dcp</abbrev> = 0.44 / 0.30−0.57, <abbrev xmlns:xlink="http://www.w3.org/1999/xlink" xlink:title="distance between ipsilateral scutellar setae / distance between apical scutellar setae" id="ABBRID0ESGAI" xlink:type="simple">sctlp</abbrev> = 1.20 / 1.20−1.33, <abbrev xmlns:xlink="http://www.w3.org/1999/xlink" xlink:title="2nd costal section between subcostal break and R2+3 / 3rd costal section between R2+3 and R4+5" id="ABBRID0EWGAI" xlink:type="simple">C</abbrev> =3.64 /2.87−3.33, <abbrev xmlns:xlink="http://www.w3.org/1999/xlink" xlink:title="3rd costal section between R2+3 and R4+5 / M1 between r-m and dm-cu" id="ABBRID0E1GAI" xlink:type="simple">4c</abbrev> = 0.67 / 0.67−0.75, <abbrev xmlns:xlink="http://www.w3.org/1999/xlink" xlink:title="M1 between dm-cu and wing margin / M1 between r-m and dm-cu" id="ABBRID0E5GAI" xlink:type="simple">4v</abbrev> = 1.67 / 1.14−1.55, <abbrev xmlns:xlink="http://www.w3.org/1999/xlink" xlink:title="CuA1 between dm-cu and wing margin / dm-cu between M1 and CuA1" id="ABBRID0ECHAI" xlink:type="simple">5x</abbrev> = 1.43 / 1.17−1.67, <abbrev xmlns:xlink="http://www.w3.org/1999/xlink" xlink:title="3rd costal section between R2+3 and R4+5 / distance between distal ends of R4+5 and M1" id="ABBRID0EGHAI" xlink:type="simple">ac</abbrev> = 2.00 / 2.14−2.50, <abbrev xmlns:xlink="http://www.w3.org/1999/xlink" xlink:title="CuA1 between dm-cu and wing margin / M1 between r-m and dm-cu" id="ABBRID0EKHAI" xlink:type="simple">M</abbrev> = 0.48 / 0.37−0.48, <abbrev xmlns:xlink="http://www.w3.org/1999/xlink" xlink:title="(length of heavy setation in 3rd costal section + length of light setation in 3rd costal section" id="ABBRID0EOHAI" xlink:type="simple">C3F</abbrev> = 0.23 / 0.11−0.21.</p><p>
            <bold>Adult female.</bold> Head, thorax, wings, and legs as in male.</p><p>
            <italic>Terminalia</italic> (Fig. <xref ref-type="fig" rid="F4">4G−I</xref>). Tergite VIII short, ventrally tapering, without setae, pubescent only on dorsocaudal portion (Fig. <xref ref-type="fig" rid="F4">4G</xref>). Oviscapt medially broad and humped in lateral view, distally narrowing and curved ventrad, with three stout, peg-like ovisensilla and ventro-subterminal, trichoid one on apical margin, and approximately six trichoid, lateral ones on distal surface (Fig. <xref ref-type="fig" rid="F4">4G</xref>). Large, sclerotized perineal plate present between oviscapts (Fig. <xref ref-type="fig" rid="F4">4G, H</xref>). Spermathecal capsule elongated dome-shaped, <!--PageBreak-->with horizontal wrinkles basally and somewhat irregular ones on apical surface; introvert half as deep as capsule height (Fig. <xref ref-type="fig" rid="F4">4I</xref>).</p><p>
            <italic>Measurements</italic> (range in 5♀ paratypes, in mm). <abbrev xmlns:xlink="http://www.w3.org/1999/xlink" xlink:title="straight distance from anterior edge of pedicel to tip of abdomen" id="ABBRID0EUIAI" xlink:type="simple">BL</abbrev> = 2.22−2.52, <abbrev xmlns:xlink="http://www.w3.org/1999/xlink" xlink:title="distance from anterior notal margin to apex of scutellum" id="ABBRID0EYIAI" xlink:type="simple">ThL</abbrev> = 1.04−1.41, <abbrev xmlns:xlink="http://www.w3.org/1999/xlink" xlink:title="distance from humeral cross vein to wing apex" id="ABBRID0E3IAI" xlink:type="simple">WL</abbrev> = 2.85−3.15, <abbrev xmlns:xlink="http://www.w3.org/1999/xlink" xlink:title="maximum wing width" id="ABBRID0EAJAI" xlink:type="simple">WW</abbrev> = 1.04−1.37.</p><p>
            <italic>Indices</italic> (range in 5♀ paratypes, in ratio). <abbrev xmlns:xlink="http://www.w3.org/1999/xlink" xlink:title="frontal width / head width" id="ABBRID0EIJAI" xlink:type="simple">FW/HW</abbrev> = 0.50−0.65, <abbrev xmlns:xlink="http://www.w3.org/1999/xlink" xlink:title="maximum width of gena / maximum diameter of eye" id="ABBRID0EMJAI" xlink:type="simple">ch/o</abbrev> = 0.10−0.30, prorb = 0.50−0.70, <abbrev xmlns:xlink="http://www.w3.org/1999/xlink" xlink:title="anterior reclinate orbital seta / posterior reclinate orbital seta in length" id="ABBRID0EQJAI" xlink:type="simple">rcorb</abbrev> = 0.17−0.33, <abbrev xmlns:xlink="http://www.w3.org/1999/xlink" xlink:title="subvibrissal seta / vibrissa in length" id="ABBRID0EUJAI" xlink:type="simple">vb</abbrev> = 0.33−0.67, <abbrev xmlns:xlink="http://www.w3.org/1999/xlink" xlink:title="anterior dorsocentral seta / posterior dorsocentral seta in length" id="ABBRID0EYJAI" xlink:type="simple">dcl</abbrev> = 0.46−0.67, <abbrev xmlns:xlink="http://www.w3.org/1999/xlink" xlink:title="basal scutellar seta / apical scutellar seta in length" id="ABBRID0E3JAI" xlink:type="simple">sctl</abbrev> = 1.20−1.36, <abbrev xmlns:xlink="http://www.w3.org/1999/xlink" xlink:title="anterior katepisternal seta / posterior katepisternal seta in length" id="ABBRID0EAKAI" xlink:type="simple">sterno</abbrev> = 0.25−0.60, sterno2 = 0.13−0.33, <abbrev xmlns:xlink="http://www.w3.org/1999/xlink" xlink:title="distance between proclinate and posterior reclinate orbital setae / distance between inner vertical and posterior reclinate orbital setae" id="ABBRID0EEKAI" xlink:type="simple">orbito</abbrev> = 0.67−1.33, <abbrev xmlns:xlink="http://www.w3.org/1999/xlink" xlink:title="distance between ipsilateral dorsocentral setae / distance between anterior dorsocentral setae" id="ABBRID0EIKAI" xlink:type="simple">dcp</abbrev> = <!--PageBreak-->0.40−0.50, <abbrev xmlns:xlink="http://www.w3.org/1999/xlink" xlink:title="distance between ipsilateral scutellar setae / distance between apical scutellar setae" id="ABBRID0EOKAI" xlink:type="simple">sctlp</abbrev> = 0.80−1.25, <abbrev xmlns:xlink="http://www.w3.org/1999/xlink" xlink:title="2nd costal section between subcostal break and R2+3 / 3rd costal section between R2+3 and R4+5" id="ABBRID0ESKAI" xlink:type="simple">C</abbrev> = 3.13−3.85, <abbrev xmlns:xlink="http://www.w3.org/1999/xlink" xlink:title="3rd costal section between R2+3 and R4+5 / M1 between r-m and dm-cu" id="ABBRID0EWKAI" xlink:type="simple">4c</abbrev> = 0.60−0.67, <abbrev xmlns:xlink="http://www.w3.org/1999/xlink" xlink:title="M1 between dm-cu and wing margin / M1 between r-m and dm-cu" id="ABBRID0E1KAI" xlink:type="simple">4v</abbrev> = 1.38−1.67, <abbrev xmlns:xlink="http://www.w3.org/1999/xlink" xlink:title="CuA1 between dm-cu and wing margin / dm-cu between M1 and CuA1" id="ABBRID0E5KAI" xlink:type="simple">5x</abbrev> = 1.17−1.80, <abbrev xmlns:xlink="http://www.w3.org/1999/xlink" xlink:title="3rd costal section between R2+3 and R4+5 / distance between distal ends of R4+5 and M1" id="ABBRID0ECLAI" xlink:type="simple">ac</abbrev> = 2.17−2.67, <abbrev xmlns:xlink="http://www.w3.org/1999/xlink" xlink:title="CuA1 between dm-cu and wing margin / M1 between r-m and dm-cu" id="ABBRID0EGLAI" xlink:type="simple">M</abbrev> = 0.33−0.45, <abbrev xmlns:xlink="http://www.w3.org/1999/xlink" xlink:title="(length of heavy setation in 3rd costal section + length of light setation in 3rd costal section" id="ABBRID0EKLAI" xlink:type="simple">C3F</abbrev> = 0.20−0.27.</p><fig id="F4" position="float" orientation="portrait"><label>Figure 4.</label><caption><p>
                <italic><tp:taxon-name><tp:taxon-name-part taxon-name-part-type="genus" reg="Lordiphosa">Lordiphosa</tp:taxon-name-part> <tp:taxon-name-part taxon-name-part-type="species" reg="ayarpathaensis">ayarpathaensis</tp:taxon-name-part></tp:taxon-name></italic> Kandpal &amp; Singh, sp. n. (♂♀ paratypes from Ayarpatha, Nainital district, Kumaon, Uttarakhand, India): <bold>A, B</bold> proboscis (<bold>A</bold> lateral view <bold>B</bold> posterior view) <bold>C, D</bold> periphallic organs (<bold>C</bold> caudolateral view <bold>D</bold> caudoventral view) <bold>E, F</bold> phallic organs: aedeagal basal processes (aed b p) (<bold>E</bold> ventral view <bold>F</bold> lateral view) <bold>G, H</bold> ♀ terminalia: perineal plate (per pl) (<bold>G</bold> lateral view <bold>H</bold> ventral view) <bold>I</bold> spermatheca. Scale bars 0.1 mm.</p></caption><graphic xmlns:xlink="http://www.w3.org/1999/xlink" xlink:href="zookeys-688-049-g004.jpg" position="float" orientation="portrait" xlink:type="simple" id="oo_149247.jpg"/></fig></tp:treatment-sec><tp:treatment-sec sec-type="etymology" id="SECID0EANAI"><title>Etymology.</title><p>Pertaining to type locality.</p></tp:treatment-sec><tp:treatment-sec sec-type="distribution" id="SECID0EFNAI"><title>Distribution.</title><p>India (Uttarakhand).</p></tp:treatment-sec><tp:treatment-sec sec-type="Flower visitation" id="SECID0EKNAI"><title>Flower visitation.</title><p>Adult flies were collected from flowers of <italic><tp:taxon-name><tp:taxon-name-part taxon-name-part-type="genus" reg="Hedychium">Hedychium</tp:taxon-name-part> <tp:taxon-name-part taxon-name-part-type="species" reg="spicatum">spicatum</tp:taxon-name-part></tp:taxon-name></italic> (local name: Haldu, Kapur Kachri or Sand harlika; English common name: Spiked Ginger Lily; Fig. <xref ref-type="fig" rid="F5">5A</xref>), a smallish, hardy, perennial herb, belonging to the family <tp:taxon-name><tp:taxon-name-part taxon-name-part-type="family">Zingiberaceae</tp:taxon-name-part></tp:taxon-name>, with fleshy rhizomes, green, broadly lanceolate leaves, straight stem (up to approximately 1 m high) and large orange and white flowers. It grows throughout subtropical Himalaya in the Indian states of Assam, Arunachal Pradesh and Uttarakhand, with an altitudinal range of 1,000 m to 3,000 m.</p><fig id="F5" position="float" orientation="portrait"><label>Figure 5.</label><caption><p>Flowers visited by <italic><tp:taxon-name><tp:taxon-name-part taxon-name-part-type="genus" reg="Lordiphosa">Lordiphosa</tp:taxon-name-part></tp:taxon-name></italic> flies: <bold>A</bold> <italic><tp:taxon-name><tp:taxon-name-part taxon-name-part-type="genus" reg="Hedychium">Hedychium</tp:taxon-name-part> <tp:taxon-name-part taxon-name-part-type="species" reg="spicatum">spicatum</tp:taxon-name-part></tp:taxon-name></italic> (<tp:taxon-name><tp:taxon-name-part taxon-name-part-type="family">Zingiberaceae</tp:taxon-name-part></tp:taxon-name>) visited by <italic><tp:taxon-name><tp:taxon-name-part taxon-name-part-type="genus" reg="Lordiphosa">L.</tp:taxon-name-part> <tp:taxon-name-part taxon-name-part-type="species" reg="ayarpathaensis">ayarpathaensis</tp:taxon-name-part></tp:taxon-name></italic> sp. n. <bold>B, C</bold> <italic><tp:taxon-name><tp:taxon-name-part taxon-name-part-type="genus" reg="Datura">Datura</tp:taxon-name-part> <tp:taxon-name-part taxon-name-part-type="species" reg="suaveolens">suaveolens</tp:taxon-name-part></tp:taxon-name></italic> (<tp:taxon-name><tp:taxon-name-part taxon-name-part-type="family">Solanaceae</tp:taxon-name-part></tp:taxon-name>) visited by <italic><tp:taxon-name><tp:taxon-name-part taxon-name-part-type="genus" reg="Lordiphosa">L.</tp:taxon-name-part> <tp:taxon-name-part taxon-name-part-type="species" reg="makaibarensis">makaibarensis</tp:taxon-name-part></tp:taxon-name></italic> sp. n.</p></caption><graphic xmlns:xlink="http://www.w3.org/1999/xlink" xlink:href="zookeys-688-049-g005.jpg" position="float" orientation="portrait" xlink:type="simple" id="oo_149248.jpg"/></fig></tp:treatment-sec><tp:treatment-sec sec-type="remarks" id="SECID0ESQAI"><title>Remarks.</title><p>This species somewhat resembles <italic><tp:taxon-name><tp:taxon-name-part taxon-name-part-type="genus" reg="Lordiphosa">L.</tp:taxon-name-part> <tp:taxon-name-part taxon-name-part-type="species" reg="nigrovesca">nigrovesca</tp:taxon-name-part></tp:taxon-name></italic> in having the sclerotized, apically pointed process at caudoventral apex of epandrium and the paramere apically truncated, but differs from it in the color of thorax and abdomen (glossy black in <italic><tp:taxon-name><tp:taxon-name-part taxon-name-part-type="species" reg="nigrovesca">nigrovesca</tp:taxon-name-part></tp:taxon-name></italic>), the caudosubapical, large flap of epandrium (absent; <xref ref-type="bibr" rid="B35">Okada 1984</xref>: “Fig. 8”, <xref ref-type="bibr" rid="B8">De and Gupta 1996</xref>: “Fig. 6”), the position of apically pubescent process on the paramere (subapical; <xref ref-type="bibr" rid="B35">Okada 1984</xref>: “Fig. 9”, <xref ref-type="bibr" rid="B8">De and Gupta 1996</xref>: “Fig. 7”), the shape of oviscapt (distally broad; <xref ref-type="bibr" rid="B8">De and Gupta 1996</xref>: “Fig. 8”) and the number of ovisensilla (11 marginals and six laterals; <xref ref-type="bibr" rid="B8">De and Gupta 1996</xref>: “Fig. 8”). Molecular data of this species are available from <xref ref-type="bibr" rid="B41">Sarswat et al. (2016)</xref>.</p></tp:treatment-sec><ref-list><ref id="B35"><mixed-citation xmlns:xlink="http://www.w3.org/1999/xlink" xlink:type="simple">
          <person-group><name name-style="western"><surname>Okada</surname><given-names>T</given-names></name></person-group> (<year>1984</year>) <article-title>New or little known species of <tp:taxon-name><tp:taxon-name-part taxon-name-part-type="genus">Drosophila</tp:taxon-name-part> (<tp:taxon-name-part taxon-name-part-type="subgenus">Lordiphosa</tp:taxon-name-part>)</tp:taxon-name> with taximatrical analysis (<tp:taxon-name><tp:taxon-name-part taxon-name-part-type="order">Diptera</tp:taxon-name-part></tp:taxon-name>: <tp:taxon-name><tp:taxon-name-part taxon-name-part-type="family">Drosophilidae</tp:taxon-name-part></tp:taxon-name>).</article-title> <source>Kontyû</source> <volume>52</volume>: <fpage>565</fpage>–<lpage>575</lpage>.</mixed-citation></ref><ref id="B8"><mixed-citation xmlns:xlink="http://www.w3.org/1999/xlink" xlink:type="simple">
          <person-group><name name-style="western"><surname>De</surname><given-names>A</given-names></name><name name-style="western"><surname>Gupta</surname><given-names>JP</given-names></name></person-group> (<year>1996</year>) <article-title>Records of drosophilid species from West Bengal with description of one new and two previously unrecorded species from India (<tp:taxon-name><tp:taxon-name-part taxon-name-part-type="class">Insecta</tp:taxon-name-part></tp:taxon-name>: <tp:taxon-name><tp:taxon-name-part taxon-name-part-type="order">Diptera</tp:taxon-name-part></tp:taxon-name>: <tp:taxon-name><tp:taxon-name-part taxon-name-part-type="family">Drosophilidae</tp:taxon-name-part></tp:taxon-name>).</article-title> <source>Senckenbergiana Biologica</source> <volume>76</volume>: <fpage>129</fpage>–<lpage>133</lpage>.</mixed-citation></ref><ref id="B41"><mixed-citation xmlns:xlink="http://www.w3.org/1999/xlink" xlink:type="simple">
          <person-group><name name-style="western"><surname>Sarswat</surname><given-names>M</given-names></name><name name-style="western"><surname>Dewan</surname><given-names>S</given-names></name><name name-style="western"><surname>Fartyal</surname><given-names>RS</given-names></name></person-group> (<year>2016</year>) <article-title>Mitochondrial DNA sequence variation in drosophilid species (<tp:taxon-name><tp:taxon-name-part taxon-name-part-type="order">Diptera</tp:taxon-name-part></tp:taxon-name>: <tp:taxon-name><tp:taxon-name-part taxon-name-part-type="family">Drosophilidae</tp:taxon-name-part></tp:taxon-name>) along altitudinal gradient from central Himalayan region of India.</article-title> <source>Journal of Genetics</source> <volume>95</volume>: <fpage>357</fpage>–<lpage>367</lpage>. <ext-link xlink:type="simple" ext-link-type="doi" xlink:href="10.1007/s12041-016-0646-x">https://doi.org/10.1007/s12041-016-0646-x</ext-link></mixed-citation></ref></ref-list></tp:taxon-treatment>
