# Supplementary material for: A review of the genus Lordiphosa Basden in India, with descriptions of four new species from the Himalayan region (Diptera, Drosophilidae)
Source: Zookeys. 2017 Aug 8;(688):49–79. doi: 10.3897/zookeys.688.12590 (PMC5672582; doi:10.3897/zookeys.688.12590)
Supplement: XML Treatment for Lordiphosa makaibarensis [file zookeys.688.12590-treatment12.xml]

<!DOCTYPE tp:taxon-treatment
  PUBLIC "-//TaxonX//DTD Taxonomic Treatment Publishing DTD v0 20100105//EN" "tax-treatment-NSO.dtd">
<tp:taxon-treatment xmlns:tp="http://www.plazi.org/taxpub"><tp:treatment-meta><kwd-group><label>Taxon classification</label><kwd><named-content xmlns:xlink="http://www.w3.org/1999/xlink" content-type="kingdom">Animalia</named-content></kwd><kwd><named-content xmlns:xlink="http://www.w3.org/1999/xlink" content-type="order">Diptera</named-content></kwd><kwd><named-content xmlns:xlink="http://www.w3.org/1999/xlink" content-type="family">Drosophilidae</named-content></kwd></kwd-group><mixed-citation publication-type="journal"><person-group><name><surname>Fartyal</surname><given-names>Rajendra S.</given-names></name><name><surname>Sati</surname><given-names>Pradeep C.</given-names></name><name><surname>Pradhan</surname><given-names>Sushmika</given-names></name><name><surname>Kandpal</surname><given-names>Mukul C.</given-names></name><name><surname>Toda</surname><given-names>Masanori J.</given-names></name><name><surname>Chatterjee</surname><given-names>Rabindra N.</given-names></name><name><surname>Singh</surname><given-names>Birendra K.</given-names></name><name><surname>Bhardwai</surname><given-names>Asha</given-names></name></person-group><article-title>A review of the genus <italic><tp:taxon-name><tp:taxon-name-part taxon-name-part-type="genus" reg="Lordiphosa">Lordiphosa</tp:taxon-name-part></tp:taxon-name></italic> Basden in India, with descriptions of four new species from the Himalayan region (<tp:taxon-name><tp:taxon-name-part taxon-name-part-type="order">Diptera</tp:taxon-name-part></tp:taxon-name>, <tp:taxon-name><tp:taxon-name-part taxon-name-part-type="family">Drosophilidae</tp:taxon-name-part></tp:taxon-name>)</article-title><source>Zookeys</source><day>8</day><month>8</month><year>2017</year><volume>2017</volume><issue>688</issue><fpage>49</fpage><lpage>79</lpage><pub-id pub-id-type="doi">10.3897/zookeys.688.12590</pub-id></mixed-citation></tp:treatment-meta><tp:nomenclature><tp:taxon-name>
            <tp:taxon-name-part taxon-name-part-type="genus" reg="Lordiphosa">Lordiphosa</tp:taxon-name-part>
            <tp:taxon-name-part taxon-name-part-type="species" reg="makaibarensis">makaibarensis</tp:taxon-name-part>
            <object-id xmlns:xlink="http://www.w3.org/1999/xlink" content-type="zoobank" xlink:type="simple">http://zoobank.org/794AE213-2170-4321-A9D1-DD3B65119051</object-id>
          </tp:taxon-name><tp:taxon-authority>Pradhan &amp; Chatterjee</tp:taxon-authority><tp:taxon-status xmlns:xlink="http://www.w3.org/1999/xlink" xlink:type="simple">sp. n.</tp:taxon-status><xref ref-type="fig" rid="F6">Fig. 6</xref></tp:nomenclature><tp:treatment-sec sec-type="type material" id="SECID0EOUAI"><title>Type material.</title><p>
            <italic>Holotype</italic>. ♂: INDIA: West Bengal, Darjeeling, Kurseong, <named-content xmlns:xlink="http://www.w3.org/1999/xlink" content-type="dwc:verbatimCoordinates" xlink:type="simple"><named-content content-type="geo-json" specific-use="{&#34;type&#34;:&#34;Point&#34;,&#34;coordinates&#34;:[88.283333,26.883333]}" id="NCID0EZUAI" xlink:type="simple">26°53'N, 88°17'E</named-content></named-content>, 1,458 m a.s.l., 1 September 2010, S. Pradhan leg. (<abbrev xmlns:xlink="http://www.w3.org/1999/xlink" content-type="institution" xlink:title="Department of Zoology, H.N.B Garhwal University, Chauras Campus, Srinagar-Garhwal, Uttarakhand, India" id="ABBRID0E5UAI" xlink:type="simple">DZHNBGU</abbrev>).</p><p>
            <italic>Paratypes</italic>. INDIA: 5♂, 5♀, same data as the holotype (<abbrev xmlns:xlink="http://www.w3.org/1999/xlink" content-type="institution" xlink:title="Department of Zoology, H.N.B Garhwal University, Chauras Campus, Srinagar-Garhwal, Uttarakhand, India" id="ABBRID0EHVAI" xlink:type="simple">DZHNBGU</abbrev>, <named-content xmlns:xlink="http://www.w3.org/1999/xlink" content-type="dwc:institutional_code" xlink:type="simple">SEHU</named-content>).</p></tp:treatment-sec><tp:treatment-sec sec-type="diagnosis" id="SECID0ERVAI"><title>Diagnosis.</title><p>Epandrial, caudosubapical, large flap not serrate on dorsal margin (Fig. <xref ref-type="fig" rid="F6">6A, B</xref>). Paramere as broad as aedeagal basal process, apically pointed, sclerotized and without pubescence, subapically not serrate; sensilla approximately four, arranged relatively compactly in an irregular row on submedial portion (Fig. <xref ref-type="fig" rid="F6">6C, D</xref>).</p></tp:treatment-sec><tp:treatment-sec sec-type="description" id="SECID0E6VAI"><title>Description</title><p>(not referring to characters commonly seen in the foregoing species, <italic><tp:taxon-name><tp:taxon-name-part taxon-name-part-type="genus" reg="Lordiphosa">L.</tp:taxon-name-part> <tp:taxon-name-part taxon-name-part-type="species" reg="ayarpathaensis">ayarpathaensis</tp:taxon-name-part></tp:taxon-name></italic>). <bold>Adult male.</bold> <italic>Head</italic>. Supracervical setae 10–15; postocular setae 12–13; occipital setae 11–13. Occiput, ocellar triangle and fronto-orbital plates brownish yellow. Antennal pedicel light brownish yellow; first flagellomere light grey; arista with 3–4 dorsal and 1–2 ventral branches in addition to terminal fork. Gena and clypeus brownish yellow. Cibarial medial sensilla 22–23; posterior sensilla approximately 16.</p><p>
            <italic>Thorax</italic> light brownish yellow. Posterior dorsocentral seta situated nearer to anterior dorsocentral seta than to anterior margin of scutellum.</p><p>
            <italic>Wing</italic>. Veins greyish yellow.</p><p>
            <italic>Legs</italic> light brownish yellow. Foreleg femur with approximately five long setae in two rows on ventral and outer surfaces.</p><p>
            <italic>Abdomen</italic>. Tergites nearly entirely yellow; each tergite with small setae in approximately two rows and large setae on posterior margin. Sternites off-white.</p><p>
            <italic>Terminalia</italic> (Fig. <xref ref-type="fig" rid="F6">6A–D</xref>). Epandrium with 6–9 setae on medial to dorsal portion and approximately nine setae on ventral lobe (Fig. <xref ref-type="fig" rid="F6">6A</xref>). Surstylus with approximately 15 stout, trichoid prensisetae in a single row dorsally but in two or three irregular rows ventrally on distal margin (Fig. <xref ref-type="fig" rid="F6">6B</xref>). Cercus with 16–17 setae medially to dorsally, <!--PageBreak-->ventro-apically truncate and with approximately four prominent, curved setae on margin and small, apically somewhat pointed projection at anterior corner (Fig. <xref ref-type="fig" rid="F6">6A, B</xref>).</p><p>
            <italic>Measurements</italic> (holotype / range in 5♂ paratypes, in mm). <abbrev xmlns:xlink="http://www.w3.org/1999/xlink" xlink:title="straight distance from anterior edge of pedicel to tip of abdomen" id="ABBRID0E5XAI" xlink:type="simple">BL</abbrev> = 1.78 / 1. 48–1.81, <abbrev xmlns:xlink="http://www.w3.org/1999/xlink" xlink:title="distance from anterior notal margin to apex of scutellum" id="ABBRID0ECYAI" xlink:type="simple">ThL</abbrev> = 0.81 / 0.74–0.85, <abbrev xmlns:xlink="http://www.w3.org/1999/xlink" xlink:title="distance from humeral cross vein to wing apex" id="ABBRID0EGYAI" xlink:type="simple">WL</abbrev> = 2.22 / 2.22–2.44, <abbrev xmlns:xlink="http://www.w3.org/1999/xlink" xlink:title="maximum wing width" id="ABBRID0EKYAI" xlink:type="simple">WW</abbrev> = 0.74 / 0.81–0.85.</p><p>
            <italic>Indices</italic> (holotype / range in 3♂ paratypes, in ratio). <abbrev xmlns:xlink="http://www.w3.org/1999/xlink" xlink:title="frontal width / head width" id="ABBRID0ESYAI" xlink:type="simple">FW/HW</abbrev> = 0.50 / 0.44–0.53, <abbrev xmlns:xlink="http://www.w3.org/1999/xlink" xlink:title="maximum width of gena / maximum diameter of eye" id="ABBRID0EWYAI" xlink:type="simple">ch/o</abbrev> = 0.13 / 0.10–0.31, prorb = 0.83 / 0.63–0.78, <abbrev xmlns:xlink="http://www.w3.org/1999/xlink" xlink:title="anterior reclinate orbital seta / posterior reclinate orbital seta in length" id="ABBRID0E1YAI" xlink:type="simple">rcorb</abbrev> = 0.17 / 0.22–0.44, <abbrev xmlns:xlink="http://www.w3.org/1999/xlink" xlink:title="subvibrissal seta / vibrissa in length" id="ABBRID0E5YAI" xlink:type="simple">vb</abbrev> = 0.40 / 0.31–0.50, <abbrev xmlns:xlink="http://www.w3.org/1999/xlink" xlink:title="anterior dorsocentral seta / posterior dorsocentral seta in length" id="ABBRID0ECZAI" xlink:type="simple">dcl</abbrev> = 0.61 / 0.56–0.71, <abbrev xmlns:xlink="http://www.w3.org/1999/xlink" xlink:title="basal scutellar seta / apical scutellar seta in length" id="ABBRID0EGZAI" xlink:type="simple">sctl</abbrev> = 1.38 / 1.17–1.35, <abbrev xmlns:xlink="http://www.w3.org/1999/xlink" xlink:title="anterior katepisternal seta / posterior katepisternal seta in length" id="ABBRID0EKZAI" xlink:type="simple">sterno</abbrev> = 0.25 / 0.30–0.50, sterno2 = 0.13 / 0.10−0.38, <abbrev xmlns:xlink="http://www.w3.org/1999/xlink" xlink:title="distance between proclinate and posterior reclinate orbital setae / distance between inner vertical and posterior reclinate orbital setae" id="ABBRID0EOZAI" xlink:type="simple">orbito</abbrev> = 0.25 / 0.48–0.80, <abbrev xmlns:xlink="http://www.w3.org/1999/xlink" xlink:title="distance between ipsilateral dorsocentral setae / distance between anterior dorsocentral setae" id="ABBRID0ESZAI" xlink:type="simple">dcp</abbrev> = 0.57 / 0.47–0.62, <abbrev xmlns:xlink="http://www.w3.org/1999/xlink" xlink:title="distance between ipsilateral scutellar setae / distance between apical scutellar setae" id="ABBRID0EWZAI" xlink:type="simple">sctlp</abbrev> = 1.00 / 0.75–0.97, <abbrev xmlns:xlink="http://www.w3.org/1999/xlink" xlink:title="2nd costal section between subcostal break and R2+3 / 3rd costal section between R2+3 and R4+5" id="ABBRID0E1ZAI" xlink:type="simple">C</abbrev> = 3.40 / 2.91–3.18, <abbrev xmlns:xlink="http://www.w3.org/1999/xlink" xlink:title="3rd costal section between R2+3 and R4+5 / M1 between r-m and dm-cu" id="ABBRID0E5ZAI" xlink:type="simple">4c</abbrev> = 0.77 / 0.67–0.79, <abbrev xmlns:xlink="http://www.w3.org/1999/xlink" xlink:title="M1 between dm-cu and wing margin / M1 between r-m and dm-cu" id="ABBRID0EC1AI" xlink:type="simple">4v</abbrev> = 1.69 / 1.39–1.69, <abbrev xmlns:xlink="http://www.w3.org/1999/xlink" xlink:title="CuA1 between dm-cu and wing margin / dm-cu between M1 and CuA1" id="ABBRID0EG1AI" xlink:type="simple">5x</abbrev> = 1.00 / 1.10–1.75, <abbrev xmlns:xlink="http://www.w3.org/1999/xlink" xlink:title="3rd costal section between R2+3 and R4+5 / distance between distal ends of R4+5 and M1" id="ABBRID0EK1AI" xlink:type="simple">ac</abbrev> = 2.00 / 2.00–2.75, <abbrev xmlns:xlink="http://www.w3.org/1999/xlink" xlink:title="CuA1 between dm-cu and wing margin / M1 between r-m and dm-cu" id="ABBRID0EO1AI" xlink:type="simple">M</abbrev> = 0.31 / 0.34–0.47, <abbrev xmlns:xlink="http://www.w3.org/1999/xlink" xlink:title="(length of heavy setation in 3rd costal section + length of light setation in 3rd costal section" id="ABBRID0ES1AI" xlink:type="simple">C3F</abbrev> = 0.30 / 0.17–0.27.</p><p>
            <bold>Adult female.</bold> <italic>Terminalia</italic>. Oviscapt with approximately five trichoid, lateral ovisensilla (Fig. <xref ref-type="fig" rid="F6">6E, F</xref>).</p><fig id="F6" position="float" orientation="portrait"><label>Figure 6.</label><caption><p>
                <italic><tp:taxon-name><tp:taxon-name-part taxon-name-part-type="genus" reg="Lordiphosa">Lordiphosa</tp:taxon-name-part> <tp:taxon-name-part taxon-name-part-type="species" reg="makaibarensis">makaibarensis</tp:taxon-name-part></tp:taxon-name></italic> Pradhan &amp; Chatterjee, sp. n. (♂ paratype from Kurseong, Darjeeling, West Bengal, India): <bold>A, B</bold> periphallic organs (<bold>A</bold> caudolateral view <bold>B</bold> caudoventral view) <bold>C, D</bold> phallic organs (<bold>C</bold> ventral view <bold>D</bold> lateral view) <bold>E, F</bold> oviscapt (<bold>E</bold> lateral view <bold>F</bold> ventral view). Scale bars 0.1 mm.</p></caption><graphic xmlns:xlink="http://www.w3.org/1999/xlink" xlink:href="zookeys-688-049-g006.jpg" position="float" orientation="portrait" xlink:type="simple" id="oo_149249.jpg"/></fig></tp:treatment-sec><tp:treatment-sec sec-type="etymology" id="SECID0EK3AI"><title>Etymology.</title><p>Partaining to “Makaibari tea estates”. Makaibari was the first tea factory in the world, established in 1859, in Kurseong, Darjeeling, West Bengal.</p></tp:treatment-sec><tp:treatment-sec sec-type="distribution" id="SECID0EP3AI"><title>Distribution.</title><p>India (West Bengal).</p></tp:treatment-sec><tp:treatment-sec sec-type="Flower visitation" id="SECID0EU3AI"><title>Flower visitation.</title><p>Adult flies of this species were collected from flowers of <italic><tp:taxon-name><tp:taxon-name-part taxon-name-part-type="genus" reg="Datura">Datura</tp:taxon-name-part> <tp:taxon-name-part taxon-name-part-type="species" reg="suaveolens">suaveolens</tp:taxon-name-part></tp:taxon-name></italic> (local name: Dhokrey; English common name: Angel trumpet or Devils trumpet; Fig. <xref ref-type="fig" rid="F5">5B, C</xref>), an exotic plant belonging to the <tp:taxon-name><tp:taxon-name-part taxon-name-part-type="family">Solanaceae</tp:taxon-name-part></tp:taxon-name>. It was introduced from South America and is now found growing along riverbeds or forest edges at moist places almost all over India.</p></tp:treatment-sec><tp:treatment-sec sec-type="remarks" id="SECID0EO4AI"><title>Remarks.</title><p>This species closely resembles the foregoing species, <italic><tp:taxon-name><tp:taxon-name-part taxon-name-part-type="genus" reg="Lordiphosa">L.</tp:taxon-name-part> <tp:taxon-name-part taxon-name-part-type="species" reg="ayarpathaensis">ayarpathaensis</tp:taxon-name-part></tp:taxon-name></italic>, in having the large flap on caudosubapical margin of epandrium, the oviscapt medially broad and humped in lateral view and distally narrowing and curved ventrad, and the large, sclerotized perineal plate present between oviscapts, but can be distinguished from it by the smaller size and paler color of the body and the diagnostic characters.</p></tp:treatment-sec><tp:treatment-sec><!--Section generated to contain objects referenced in tp:taxon-treatment.--><fig id="F5" position="float" orientation="portrait"><label>Figure 5.</label><caption><p>Flowers visited by <italic><tp:taxon-name><tp:taxon-name-part taxon-name-part-type="genus" reg="Lordiphosa">Lordiphosa</tp:taxon-name-part></tp:taxon-name></italic> flies: <bold>A</bold> <italic><tp:taxon-name><tp:taxon-name-part taxon-name-part-type="genus" reg="Hedychium">Hedychium</tp:taxon-name-part> <tp:taxon-name-part taxon-name-part-type="species" reg="spicatum">spicatum</tp:taxon-name-part></tp:taxon-name></italic> (<tp:taxon-name><tp:taxon-name-part taxon-name-part-type="family">Zingiberaceae</tp:taxon-name-part></tp:taxon-name>) visited by <italic><tp:taxon-name><tp:taxon-name-part taxon-name-part-type="genus" reg="Lordiphosa">L.</tp:taxon-name-part> <tp:taxon-name-part taxon-name-part-type="species" reg="ayarpathaensis">ayarpathaensis</tp:taxon-name-part></tp:taxon-name></italic> sp. n. <bold>B, C</bold> <italic><tp:taxon-name><tp:taxon-name-part taxon-name-part-type="genus" reg="Datura">Datura</tp:taxon-name-part> <tp:taxon-name-part taxon-name-part-type="species" reg="suaveolens">suaveolens</tp:taxon-name-part></tp:taxon-name></italic> (<tp:taxon-name><tp:taxon-name-part taxon-name-part-type="family">Solanaceae</tp:taxon-name-part></tp:taxon-name>) visited by <italic><tp:taxon-name><tp:taxon-name-part taxon-name-part-type="genus" reg="Lordiphosa">L.</tp:taxon-name-part> <tp:taxon-name-part taxon-name-part-type="species" reg="makaibarensis">makaibarensis</tp:taxon-name-part></tp:taxon-name></italic> sp. n.</p></caption><graphic xmlns:xlink="http://www.w3.org/1999/xlink" xlink:href="zookeys-688-049-g005.jpg" position="float" orientation="portrait" xlink:type="simple" id="oo_149248.jpg"/></fig></tp:treatment-sec></tp:taxon-treatment>
