# Supplementary material for: A review of the genus Lordiphosa Basden in India, with descriptions of four new species from the Himalayan region (Diptera, Drosophilidae)
Source: Zookeys. 2017 Aug 8;(688):49–79. doi: 10.3897/zookeys.688.12590 (PMC5672582; doi:10.3897/zookeys.688.12590)
Supplement: XML Treatment for Lordiphosa srinagarensis [file zookeys.688.12590-treatment14.xml]

<!DOCTYPE tp:taxon-treatment
  PUBLIC "-//TaxonX//DTD Taxonomic Treatment Publishing DTD v0 20100105//EN" "tax-treatment-NSO.dtd">
<tp:taxon-treatment xmlns:tp="http://www.plazi.org/taxpub"><tp:treatment-meta><kwd-group><label>Taxon classification</label><kwd><named-content xmlns:xlink="http://www.w3.org/1999/xlink" content-type="kingdom">Animalia</named-content></kwd><kwd><named-content xmlns:xlink="http://www.w3.org/1999/xlink" content-type="order">Diptera</named-content></kwd><kwd><named-content xmlns:xlink="http://www.w3.org/1999/xlink" content-type="family">Drosophilidae</named-content></kwd></kwd-group><mixed-citation publication-type="journal"><person-group><name><surname>Fartyal</surname><given-names>Rajendra S.</given-names></name><name><surname>Sati</surname><given-names>Pradeep C.</given-names></name><name><surname>Pradhan</surname><given-names>Sushmika</given-names></name><name><surname>Kandpal</surname><given-names>Mukul C.</given-names></name><name><surname>Toda</surname><given-names>Masanori J.</given-names></name><name><surname>Chatterjee</surname><given-names>Rabindra N.</given-names></name><name><surname>Singh</surname><given-names>Birendra K.</given-names></name><name><surname>Bhardwai</surname><given-names>Asha</given-names></name></person-group><article-title>A review of the genus <italic><tp:taxon-name><tp:taxon-name-part taxon-name-part-type="genus" reg="Lordiphosa">Lordiphosa</tp:taxon-name-part></tp:taxon-name></italic> Basden in India, with descriptions of four new species from the Himalayan region (<tp:taxon-name><tp:taxon-name-part taxon-name-part-type="order">Diptera</tp:taxon-name-part></tp:taxon-name>, <tp:taxon-name><tp:taxon-name-part taxon-name-part-type="family">Drosophilidae</tp:taxon-name-part></tp:taxon-name>)</article-title><source>Zookeys</source><day>8</day><month>8</month><year>2017</year><volume>2017</volume><issue>688</issue><fpage>49</fpage><lpage>79</lpage><pub-id pub-id-type="doi">10.3897/zookeys.688.12590</pub-id></mixed-citation></tp:treatment-meta><tp:nomenclature><tp:taxon-name>
            <tp:taxon-name-part taxon-name-part-type="genus" reg="Lordiphosa">Lordiphosa</tp:taxon-name-part>
            <tp:taxon-name-part taxon-name-part-type="species" reg="srinagarensis">srinagarensis</tp:taxon-name-part>
            <object-id xmlns:xlink="http://www.w3.org/1999/xlink" content-type="zoobank" xlink:type="simple">http://zoobank.org/117C76F6-4F6B-44FF-9659-6D94DB4C19E0</object-id>
          </tp:taxon-name><tp:taxon-authority>Sati &amp; Fartyal</tp:taxon-authority><tp:taxon-status xmlns:xlink="http://www.w3.org/1999/xlink" xlink:type="simple">sp. n.</tp:taxon-status><xref ref-type="fig" rid="F7">Fig. 7</xref><!--PageBreak--></tp:nomenclature><tp:treatment-sec sec-type="type material" id="SECID0EGBBI"><title>Type material.</title><p>
            <italic>Holotype</italic>. ♂: INDIA: Uttarakhand, Srinagar Garhwal, Tehri district, HNBGU Forestry Nursery Chauras Campus, <named-content xmlns:xlink="http://www.w3.org/1999/xlink" content-type="dwc:verbatimCoordinates" xlink:type="simple"><named-content content-type="geo-json" specific-use="{&#34;type&#34;:&#34;Point&#34;,&#34;coordinates&#34;:[78.783333,30.216667]}" id="NCID0ERBBI" xlink:type="simple">30°13'N, 78°47'E</named-content></named-content>, 560 m a.s.l., 16 December 2010, R. S. Fartyal leg. (<abbrev xmlns:xlink="http://www.w3.org/1999/xlink" content-type="institution" xlink:title="Department of Zoology, H.N.B Garhwal University, Chauras Campus, Srinagar-Garhwal, Uttarakhand, India" id="ABBRID0EWBBI" xlink:type="simple">DZHNBGU</abbrev>).</p><p>
            <italic>Paratypes</italic>. INDIA: 3♂, same data as the holotype (<abbrev xmlns:xlink="http://www.w3.org/1999/xlink" content-type="institution" xlink:title="Department of Zoology, H.N.B Garhwal University, Chauras Campus, Srinagar-Garhwal, Uttarakhand, India" id="ABBRID0E6BBI" xlink:type="simple">DZHNBGU</abbrev>, <named-content xmlns:xlink="http://www.w3.org/1999/xlink" content-type="dwc:institutional_code" xlink:type="simple">MZSIK</named-content>, <named-content xmlns:xlink="http://www.w3.org/1999/xlink" content-type="dwc:institutional_code" xlink:type="simple">SEHU</named-content>).</p><!--PageBreak--></tp:treatment-sec><tp:treatment-sec sec-type="diagnosis" id="SECID0EPCBI"><title>Diagnosis.</title><p>Surstylus with neither pubescence nor stout setae on outer surface (Fig. <xref ref-type="fig" rid="F7">7B</xref>). Paramere distally bifurcated into ventral, sclerotized, apically pointed branch and dorsal, less sclerotized, apically hirsute branch; ventral branches asymmetric in length: left one longer (Fig. <xref ref-type="fig" rid="F7">7C, D</xref>). Gonopods with medial broad and two apical narrow ridges in lateral view (Fig. <xref ref-type="fig" rid="F7">7D</xref>).</p></tp:treatment-sec><tp:treatment-sec sec-type="description" id="SECID0EBDBI"><title>Description.</title><p>
            <bold>Adult male.</bold> <italic>Head</italic>. Eye red, with sparse interfacetal setulae (Fig. <xref ref-type="fig" rid="F7">7A</xref>). Occiput glossy, dark brown in dorsal half, grey yellow in ventral half. Supracervical setae 14–19, thin, apically more or less curved and pointed; postocular setae 14–16; occipital setae 12–13, including tiny medial ones. Dorsolateral arms of tentorial apodeme divergent, apically curved outwards, reaching to fronto-orbital plate; dorsomedial arm half as long as dorsolateral arm. Frons grey yellow except for dark brown upper portion of fronto-orbital plate and medial portion of ocellar triangle. Interspace between antennal sockets narrower than half of socket width; pedicel grey brown; first flagellomere grey, fringed with sparse, somewhat curved and long hairs on distal, outer margin, with only one small invaginated pouch; arista with 6–7 dorsal and 3–4 ventral branches in addition to terminal fork (Fig. <xref ref-type="fig" rid="F7">7A</xref>). Face grey-yellow; carina only slightly elevated, without setulae below (Fig. <xref ref-type="fig" rid="F7">7A</xref>). Gena grey-yellow, with dark brown, medial patch and ventral margin; subvibrissal seta distinctly shorter than vibrissa; additional row of oral setulae present above marginal row on anterior portion. Clypeus grey-brown. Palpus dark grey, with one prominent terminal and several short subapical to lateromedian setae, without setulae on basal lobe. Cibarium thickened on anterior margin, not dilated laterad in anterior portion; anterolateral corners almost not projected; dorsal sclerite pear-shaped in dorsal view, anteriorly convex in lateral view; anterior sensilla two pairs, widely arranged in square behind anterior margin of hypopharynx; 24–29 medial sensilla arranged in anteriorly convergent rows; sensilla campaniformia two; posterior sensilla long, trichoid, nearly straight, approximately 27, arranged in nearly parallel rows; somewhat sclerotized, thickened (in lateral view) anterior portion of hypopharynx 1/4 as long as cibarium. Labellum with five pseudotracheae.</p><p>
            <italic>Thorax.</italic> Nearly entirely brownish black. Posterior dorsocentral seta nearly equidistant from anterior margin of scutellum and anterior dorsocentral seta. Prescutellar setae absent. Acrostichal setulae in six rows. Basal scutellar setae parallel; apicals cruciate. Anterior katepisternal seta as thin as aristal branches; no setula present anteriorly to anterior katepisternal seta.</p><p>
            <italic>Wing</italic> slightly fuscous; veins grey brown; cross veins clear; bm-cu crossvein absent; R<sub>2+3</sub> nearly straight; R<sub>4+5</sub> and M<sub>1</sub> nearly parallel. C<sub>1</sub> setae two, unequal in size. Halter opaque white.</p><p>
            <italic>Legs</italic> grey yellow. Foreleg femur with approximately six long setae in two rows on outer side; tarsus without any sexual ornamentation. Foreleg tarsomere I as long as three succeeding tarsomeres together; mid- and hind-leg ones as long as rest together. Preapical, dorsal setae present on tibiae of all legs; apical setae on tibiae of fore- and mid-legs.</p><p>
            <italic>Abdomen</italic>. Tergites entirely glossy, brownish black, each with setae arranged in roughly four transverse rows: those in last row longest. Sternites pale to dark grey; setigerous VI present.</p><p>
            <italic>Terminalia</italic> (Fig. <xref ref-type="fig" rid="F7">7B–D</xref>). Epandrium brown, smoothly curved on posterior mid-dorsal margin, nearly entirely pubescent except anterolateral margin and caudosubmedial portion, expanded on caudosubmedial margin at insertion of surstylus, caudoventrally developed into ventral lobe extended posteriad and apically slightly pointed, with about 5–7 setae on medial to dorsal portion, 9–12 setae on ventral lobe and unpubescent, inward fold on ventral margin (Fig. <xref ref-type="fig" rid="F7">7B</xref>). Surstylus articulated to epandrium, wide, somewhat triangular plate, with 9–10 apically pointed prensisetae reducing in size below in a row on distal margin and 13–16 recurved setae on caudoventral, inner portion (Fig. <xref ref-type="fig" rid="F7">7B</xref>). Cercus separated from epandrium, pubescent only medially, with 20–24 long setae medially to dorsally and 13–14 short ones on ventral portion (Fig. <xref ref-type="fig" rid="F7">7B</xref>). Membrane between cercus and epandrium unpubescent (Fig. <xref ref-type="fig" rid="F7">7B</xref>). Lateral lobe of tenth sternite larger than median lobe. Hypandrium dark brown, completely unpubescent, approximately thrice as long as wide, with a pair of inward extended plates apically articulated to ventral apices of parameres (Fig. <xref ref-type="fig" rid="F7">7C</xref>). Paramere longer than aedeagus, basally curved ventrad and U-shaped in lateral view, with approximately three minute sensilla in a row proximally (Fig. <xref ref-type="fig" rid="F7">7D</xref>). Aedeagal basal processes distally <!--PageBreak-->fused to membranous aedeagus and membrane posteriorly connected to gonopod; this composite distally hirsute (Fig. <xref ref-type="fig" rid="F7">7C, D</xref>). Gonopods fused with each other, forming roof-like plate (Fig. <xref ref-type="fig" rid="F7">7C, D</xref>).</p><p>
            <italic>Measurements</italic> (holotype / range in 2♂ paratypes, in mm). <abbrev xmlns:xlink="http://www.w3.org/1999/xlink" xlink:title="straight distance from anterior edge of pedicel to tip of abdomen" id="ABBRID0E4FBI" xlink:type="simple">BL</abbrev> = 1.69 / 1.66−1.69, <abbrev xmlns:xlink="http://www.w3.org/1999/xlink" xlink:title="distance from anterior notal margin to apex of scutellum" id="ABBRID0EBGBI" xlink:type="simple">ThL</abbrev> = 0.65 / 0.65−0.75, <abbrev xmlns:xlink="http://www.w3.org/1999/xlink" xlink:title="distance from humeral cross vein to wing apex" id="ABBRID0EFGBI" xlink:type="simple">WL</abbrev> = 2.05 / 1.95−2.05, <abbrev xmlns:xlink="http://www.w3.org/1999/xlink" xlink:title="maximum wing width" id="ABBRID0EJGBI" xlink:type="simple">WW</abbrev> = 1.04 / 0.81−1.04.</p><p>
            <italic>Indices</italic> (holotype / range in 2♂ paratypes, in ratio). <abbrev xmlns:xlink="http://www.w3.org/1999/xlink" xlink:title="frontal width / head width" id="ABBRID0ERGBI" xlink:type="simple">FW/HW</abbrev> = 0.50 / 0.50−0.53, <abbrev xmlns:xlink="http://www.w3.org/1999/xlink" xlink:title="maximum width of gena / maximum diameter of eye" id="ABBRID0EVGBI" xlink:type="simple">ch/o</abbrev> = 0.17 / 0.17−0.22, prorb = 0.71 / 0.57−0.71, <abbrev xmlns:xlink="http://www.w3.org/1999/xlink" xlink:title="anterior reclinate orbital seta / posterior reclinate orbital seta in length" id="ABBRID0EZGBI" xlink:type="simple">rcorb</abbrev> = 0.33 / 0.33−0.57, <abbrev xmlns:xlink="http://www.w3.org/1999/xlink" xlink:title="subvibrissal seta / vibrissa in length" id="ABBRID0E4GBI" xlink:type="simple">vb</abbrev> = 0.50 / 0.50−0.63, <abbrev xmlns:xlink="http://www.w3.org/1999/xlink" xlink:title="anterior dorsocentral seta / posterior dorsocentral seta in length" id="ABBRID0EBHBI" xlink:type="simple">dcl</abbrev> = 0.55 / 0.55−0.70, <abbrev xmlns:xlink="http://www.w3.org/1999/xlink" xlink:title="basal scutellar seta / apical scutellar seta in length" id="ABBRID0EFHBI" xlink:type="simple">sctl</abbrev> = 1.50 / 1.44−1.50, <abbrev xmlns:xlink="http://www.w3.org/1999/xlink" xlink:title="anterior katepisternal seta / posterior katepisternal seta in length" id="ABBRID0EJHBI" xlink:type="simple">sterno</abbrev> = 0.88 / 0.56−0.88, sterno2 = 0.50 / 0.44−0.50, <abbrev xmlns:xlink="http://www.w3.org/1999/xlink" xlink:title="distance between proclinate and posterior reclinate orbital setae / distance between inner vertical and posterior reclinate orbital setae" id="ABBRID0ENHBI" xlink:type="simple">orbito</abbrev> = 0.80 / 0.50−0.80, <abbrev xmlns:xlink="http://www.w3.org/1999/xlink" xlink:title="distance between ipsilateral dorsocentral setae / distance between anterior dorsocentral setae" id="ABBRID0ERHBI" xlink:type="simple">dcp</abbrev> = 0.43 / 0.43−0.50, <abbrev xmlns:xlink="http://www.w3.org/1999/xlink" xlink:title="distance between ipsilateral scutellar setae / distance between apical scutellar setae" id="ABBRID0EVHBI" xlink:type="simple">sctlp</abbrev> = 0.63 / 0.63−0.80, <abbrev xmlns:xlink="http://www.w3.org/1999/xlink" xlink:title="2nd costal section between subcostal break and R2+3 / 3rd costal section between R2+3 and R4+5" id="ABBRID0EZHBI" xlink:type="simple">C</abbrev> = 2.64 / 2.64−2.92, <abbrev xmlns:xlink="http://www.w3.org/1999/xlink" xlink:title="3rd costal section between R2+3 and R4+5 / M1 between r-m and dm-cu" id="ABBRID0E4HBI" xlink:type="simple">4c</abbrev> = 0.88 / 0.88−0.92, <abbrev xmlns:xlink="http://www.w3.org/1999/xlink" xlink:title="M1 between dm-cu and wing margin / M1 between r-m and dm-cu" id="ABBRID0EBIBI" xlink:type="simple">4v</abbrev> = 1.63 / 1.63−1.77, <abbrev xmlns:xlink="http://www.w3.org/1999/xlink" xlink:title="CuA1 between dm-cu and wing margin / dm-cu between M1 and CuA1" id="ABBRID0EFIBI" xlink:type="simple">5x</abbrev> = 1.60 / 1.33−1.60, <abbrev xmlns:xlink="http://www.w3.org/1999/xlink" xlink:title="3rd costal section between R2+3 and R4+5 / distance between distal ends of R4+5 and M1" id="ABBRID0EJIBI" xlink:type="simple">ac</abbrev> =2.33 / 2.33−2.40, <abbrev xmlns:xlink="http://www.w3.org/1999/xlink" xlink:title="CuA1 between dm-cu and wing margin / M1 between r-m and dm-cu" id="ABBRID0ENIBI" xlink:type="simple">M</abbrev> = 0.50 / 0.50−0.62, <abbrev xmlns:xlink="http://www.w3.org/1999/xlink" xlink:title="(length of heavy setation in 3rd costal section + length of light setation in 3rd costal section" id="ABBRID0ERIBI" xlink:type="simple">C3F</abbrev> = 0.29 / 0.25−0.29.</p><fig id="F7" position="float" orientation="portrait"><label>Figure 7.</label><caption><p>
                <italic><tp:taxon-name><tp:taxon-name-part taxon-name-part-type="genus" reg="Lordiphosa">Lordiphosa</tp:taxon-name-part> <tp:taxon-name-part taxon-name-part-type="species" reg="srinagarensis">srinagarensis</tp:taxon-name-part></tp:taxon-name></italic> Sati &amp; Fartyal, sp. n. (♂ paratype from HNB Garhwal University, Srinagar, Garhwal, Uttarakhand, India): <bold>A</bold> head (frontal view) <bold>B</bold> periphallic organs (caudolateral view) <bold>C, D</bold> phallic organs (<bold>C</bold> ventral view <bold>D</bold> lateral view). Scale bars 0.1 mm.</p></caption><graphic xmlns:xlink="http://www.w3.org/1999/xlink" xlink:href="zookeys-688-049-g007.jpg" position="float" orientation="portrait" xlink:type="simple" id="oo_149250.jpg"/></fig></tp:treatment-sec><tp:treatment-sec sec-type="etymology" id="SECID0EXJBI"><title>Etymology.</title><p>Referring to the type locality.</p></tp:treatment-sec><tp:treatment-sec sec-type="distribution" id="SECID0E3JBI"><title>Distribution.</title><p>India (Uttarakhand).</p></tp:treatment-sec><tp:treatment-sec sec-type="remarks" id="SECID0EBKBI"><title>Remarks.</title><p>This species closely resembles <italic><tp:taxon-name><tp:taxon-name-part taxon-name-part-type="genus" reg="Lordiphosa">Lordiphosa</tp:taxon-name-part> <tp:taxon-name-part taxon-name-part-type="species" reg="penicilla">penicilla</tp:taxon-name-part></tp:taxon-name></italic> (Zhang, 1993) from southwestern China in the morphology of male terminalia, but can be distinguished from it by the diagnostic characters: in <italic><tp:taxon-name><tp:taxon-name-part taxon-name-part-type="genus" reg="Lordiphosa">L.</tp:taxon-name-part> <tp:taxon-name-part taxon-name-part-type="species" reg="penicilla">penicilla</tp:taxon-name-part></tp:taxon-name></italic>, surstylus medially pubescent and with several stout setae on outer surface; sclerotized ventral branches of parameres symmetric in length; gonopod with single medial ridge in lateral view (<xref ref-type="bibr" rid="B52">Zhang 1993a</xref>: “Figs <xref ref-type="fig" rid="F4">4</xref>–<xref ref-type="fig" rid="F6">6</xref>”).</p></tp:treatment-sec><tp:treatment-sec><!--Section generated to contain objects referenced in tp:taxon-treatment.--><fig id="F4" position="float" orientation="portrait"><label>Figure 4.</label><caption><p>
                <italic><tp:taxon-name><tp:taxon-name-part taxon-name-part-type="genus" reg="Lordiphosa">Lordiphosa</tp:taxon-name-part> <tp:taxon-name-part taxon-name-part-type="species" reg="ayarpathaensis">ayarpathaensis</tp:taxon-name-part></tp:taxon-name></italic> Kandpal &amp; Singh, sp. n. (♂♀ paratypes from Ayarpatha, Nainital district, Kumaon, Uttarakhand, India): <bold>A, B</bold> proboscis (<bold>A</bold> lateral view <bold>B</bold> posterior view) <bold>C, D</bold> periphallic organs (<bold>C</bold> caudolateral view <bold>D</bold> caudoventral view) <bold>E, F</bold> phallic organs: aedeagal basal processes (aed b p) (<bold>E</bold> ventral view <bold>F</bold> lateral view) <bold>G, H</bold> ♀ terminalia: perineal plate (per pl) (<bold>G</bold> lateral view <bold>H</bold> ventral view) <bold>I</bold> spermatheca. Scale bars 0.1 mm.</p></caption><graphic xmlns:xlink="http://www.w3.org/1999/xlink" xlink:href="zookeys-688-049-g004.jpg" position="float" orientation="portrait" xlink:type="simple" id="oo_149247.jpg"/></fig><fig id="F6" position="float" orientation="portrait"><label>Figure 6.</label><caption><p>
                <italic><tp:taxon-name><tp:taxon-name-part taxon-name-part-type="genus" reg="Lordiphosa">Lordiphosa</tp:taxon-name-part> <tp:taxon-name-part taxon-name-part-type="species" reg="makaibarensis">makaibarensis</tp:taxon-name-part></tp:taxon-name></italic> Pradhan &amp; Chatterjee, sp. n. (♂ paratype from Kurseong, Darjeeling, West Bengal, India): <bold>A, B</bold> periphallic organs (<bold>A</bold> caudolateral view <bold>B</bold> caudoventral view) <bold>C, D</bold> phallic organs (<bold>C</bold> ventral view <bold>D</bold> lateral view) <bold>E, F</bold> oviscapt (<bold>E</bold> lateral view <bold>F</bold> ventral view). Scale bars 0.1 mm.</p></caption><graphic xmlns:xlink="http://www.w3.org/1999/xlink" xlink:href="zookeys-688-049-g006.jpg" position="float" orientation="portrait" xlink:type="simple" id="oo_149249.jpg"/></fig></tp:treatment-sec><ref-list><ref id="B52"><mixed-citation xmlns:xlink="http://www.w3.org/1999/xlink" xlink:type="simple">
          <person-group><name name-style="western"><surname>Zhang</surname><given-names>WX</given-names></name></person-group> (<year>1993a</year>) <article-title>Three new species of <italic><tp:taxon-name><tp:taxon-name-part taxon-name-part-type="species">nigricolor</tp:taxon-name-part></tp:taxon-name></italic> species-group of <tp:taxon-name><tp:taxon-name-part taxon-name-part-type="genus">Drosophila</tp:taxon-name-part> (<tp:taxon-name-part taxon-name-part-type="subgenus">Lordiphosa</tp:taxon-name-part>)</tp:taxon-name> (<tp:taxon-name><tp:taxon-name-part taxon-name-part-type="order">Diptera</tp:taxon-name-part></tp:taxon-name>: <tp:taxon-name><tp:taxon-name-part taxon-name-part-type="family">Drosophilidae</tp:taxon-name-part></tp:taxon-name>).</article-title> <source>Acta Zootaxonomica Sinica</source> <volume>18</volume>: <fpage>220</fpage>–<lpage>224</lpage>. [In Chinese with English summary]</mixed-citation></ref></ref-list></tp:taxon-treatment>
